# Supplementary material for: Prediction of the spread of African swine fever through pig and carcass movements in Thailand using a network analysis and diffusion model
Source: PeerJ. 2023 May 9;11:e15359. doi: 10.7717/peerj.15359 (PMC10178211; doi:10.7717/peerj.15359)
Supplement: Supplemental Information 2 [file peerj-11-15359-s002.xlsx]

## Sheet: ProvincePig
ID_English	OutDeg	Indeg	Between	Frag
Ratchaburi	513.789	119.776	0.0712618	0.0261427
Chonburi	354.118	66.4211	0.0068309	0.0261427
Phatthalung	253.711	31.4211	0.0481334	0.0519391
Lop Buri	190.724	159.039	0.0531752	0.0261427
Nakhon Sawan	176.132	63.0921	0.00781161	0.0261427
Prachin Buri	174.026	29.3421	0.0165573	0.0261427
Suphan Buri	161.158	35.6579	0.0282941	0.0261427
Nakhon Ratchasima	153.132	102.408	0.0855696	0.0261427
Chiang Mai	152.237	171.224	0.0113454	0.0261427
Lamphun	142.697	126.987	0.00499473	0.0261427
Chachoengsao	141.276	167.039	0.0310581	0.0261427
Kanchanaburi	110.592	35.2368	0.0220038	0.0261427
Kamphaeng Phet	96.6447	38.6974	0.00988842	0.0261427
Lampang	95.3816	53.6447	0.00616365	0.0261427
Sa Kaeo	74.1184	102.763	0.0124745	0.0261427
Phitsanulok	70.1184	53.4079	0.0135211	0.0261427
Phetchabun	67.6974	45.9605	0.00534664	0.0261427
Udon Thani	64.25	38.1053	0.0095005	0.0261427
Nakhon Nayok	64.1447	23.4868	0.0109349	0.0261427
Chai Nat	63.1053	20.7632	0.0031099	0.0261427
Buriram	52.4605	9.76316	0.00678658	0.0261427
Ubon Ratchathani	48.5658	35.7368	0.00756615	0.0261427
Rayong	47.3684	104.539	0.00125482	0.0261427
Ang Thong	46.5132	32.1842	0.0097034	0.0261427
Uttaradit	44.5921	13.6447	0.0051089	0.0261427
Nakhon Si Thammarat	44.2105	25.3026	0.00561421	0.0261427
Chaiyaphum	43.7368	16.6316	0.0242169	0.0261427
Saraburi	43.3026	120.526	0.0341442	0.0261427
Chanthaburi	42.2237	61.5789	0.00261057	0.0261427
Phangnga	39.1974	10.9868	0.00519004	0.0261427
Trat	38.7763	31.6974	0.000224183	0.0261427
Khon Kaen	37.1842	60.1974	0.00955491	0.0261427
Roi Et	35.8816	12.4211	0.00536755	0.0261427
Phetchaburi	34.25	19.3684	0.00708114	0.0261427
Nakhon Pathom	34.2368	645.066	0.0762032	0.0521122
Prachuap Khiri Khan	32.0395	6.98684	0.0231361	0.0261427
Chiang Rai	30.1842	56.6579	0.00446971	0.0261427
Sakon Nakhon	29.9079	11.3421	0.00538711	0.0261427
Surat Thani	29.8158	45.5789	0.0121371	0.0261427
Sukhothai	27.8684	60.5526	0.0108642	0.0261427
Krabi	26.6974	13.7895	0.00218483	0.0261427
Maha Sarakham	25.8158	9.86842	0.0110594	0.0261427
Tak	24.0395	46.25	0.00501472	0.0261427
Phichit	23.8684	107.697	0.00214692	0.0261427
Phrae	23.3947	27.9737	0.00364629	0.0261427
Nong Khai	22.8421	48.3947	0.00312328	0.0261427
Sing Buri	21.2763	10.9342	0.000626438	0.0261427
Surin	19.9605	32.4868	0.00466233	0.0261427
Phayao	19.1974	24.8158	0.00210979	0.0261427
Songkhla	18.1842	111.526	0.0159349	0.0261427
Uthai Thani	17.3158	6.92105	0.00184761	0.0261427
Mukdahan	16.4342	23.3158	0.00664795	0.0261427
Amnat Charoen	16.3684	14.0658	0.000500987	0.0261427
Yasothon	16.2632	30.8158	0.00138701	0.0261427
Si Sa Ket	15.1579	45.8684	0.00155229	0.0261427
Bueng Kan	14.6842	3.30263	0.00053211	0.0261427
Nong Bua Lamphu	14.1579	20.1974	0.00100089	0.0261427
Nakhon Phanom	12.5526	13.0263	0.00464911	0.0261427
Ayutthaya	10.3421	26	0.000882635	0.0261427
Trang	10.0921	29.6053	0.00643785	0.0261427
Chumphon	8.75	15.5263	0.00228904	0.0261427
Loei	8.26316	20	0.00274153	0.0261427
Satun	8.05263	11.6447	0.00078549	0.0261427
Kalasin	6.76316	9.21053	0.00119559	0.0261427
Nan	6.07895	10.6053	0.000524042	0.0261427
Ranong	5.09211	11.5263	0.00847901	0.0261427
Samut Prakan	1.48684	260.908	0.0283413	0.0261427
Samut Songkhram	0.592105	0.171053	0	0.0261427
Bangkok	0.447368	141.105	0.016534	0.0261427
Pathum Thani	0.407895	186.105	0.00181494	0.0261427
Mae Hong Son	0.276316	41.7237	6.43121e-05	0.0261427
Nonthaburi	0.144737	0.0394737	8.55975e-05	0.0261427
Narathiwat	0.0921053	10.5263	0.0131579	0.0391274
Samut Sakhon	0.0657895	10.8026	1.09649e-05	0.0261427
Phuket	0.0526316	42.8947	0.000751309	0.0261427
Pattani	0.0263158	9.30263	4.97076e-05	0.0261427
Yala	0	22.4211	0	0.0131579

## Sheet: DistrictPig
ID_English	OutDeg	Indeg	Between	Frag
Nakhon Pathom, Nakhon Pathom	2.02326	42.3709	0.110809	0.00854828
Samut Prakan, Samut Prakan	0.00232558	12.8791	0.00186216	0.00273083
Nong Chok, Bangkok	0.00116279	12.3733	0.00159504	0.00427872
Phatthana Nikhom, Lop Buri	1.72209	10.7221	0.0970157	0.0104611
Lamphun, Lamphun	3.28023	10.4023	0.0355507	0.00273083
Mueang Pathum Thani, Pathum Thani	0	9.37442	0	0.0011866
Phra Pradaeng, Samut Prakan	0.00116279	8.85814	0.000252763	0.0011866
Bang Khla, Chachoengsao	2.68953	8.01046	0.000712665	0.00273083
Sampran, Nakhon Pathom	0.683721	7.60233	0.00347368	0.00545799
Nong Suea, Pathum Thani	0.00116279	6.9907	0.000383228	0.00273083
Sankampang, Chiang Mai	0.372093	5.97674	0.0024447	0.00273083
Phra Phutthabat, Saraburi	0.209302	5.43372	0.00214117	0.00273083
Photharam, Ratchaburi	6.9093	5.36512	0.0383636	0.00273083
Khon Kaen, Khon Kaen	1.22907	4.8407	0.0293337	0.00582295
Chachoengsao, Chachoengsao	0.497674	4.82093	0.00164693	0.00273083
Don Tum, Nakhon Pathom	0.0186047	4.76163	0.00247659	0.00582112
Aranyaprathet, Sa Kaeo	0.0116279	4.12326	0.0026154	0.00427322
Sansai, Chiang Mai	0.204651	3.96163	0.00304757	0.00391192
Nong Khai, Nong Khai	0.611628	3.7686	0.00831735	0.00545615
Chiang Rai, Chiang Rai	3.48256	3.75116	0.00813214	0.00427689
Pak Tho, Ratchaburi	16.2279	3.58953	0.0219615	0.00627962
Rayong, Rayong	3.09419	3.46512	0.00248703	0.00391192
Phanom Sarakham, Chachoengsao	7.24884	3.35116	0.0293116	0.00582479
Saraphi, Chiang Mai	0	3.35	0	0.00118476
Hat Yai, Songkhla	0.0697674	3.26395	0.00102392	0.00273083
Mae Sot, Tak	0.146512	3.2407	0.00634678	0.00427689
Bo Thong, Chonburi	9.96977	3.23605	0.00766288	0.00509302
Ratchaburi, Ratchaburi	9.41279	3.15	0.0115869	0.00391192
Chanthaburi, Chanthaburi	0.0697674	3.14419	0.00316806	0.00391376
Kamphaeng Saen, Nakhon Pathom	5.12093	3.09884	0.00643438	0.00273083
Phuket, Phuket	0	2.98837	0	0.00118843
Saraburi, Saraburi	0.374419	2.91047	0.000252806	0.00273083
Lampang, Lampang	0.476744	2.78953	0.00642631	0.00273083
Nakhon Chai Si, Nakhon Pathom	0.0686046	2.57558	0.000762421	0.00273083
Non Sung, Nakhon Ratchasima	0.388372	2.51744	0.014195	0.00273083
Mae Sai, Chiang Rai	0.148837	2.48023	0.00123621	0.00273083
Mae Lao, Chiang Rai	0.589535	2.47674	0.00308861	0.00273083
Sa Kaeo city, Sa Kaeo	5.90465	2.46628	0.0121716	0.00391376
Phitsanulok, Phitsanulok	0	2.4186	0	0.00118476
Kuan Niang, Songkhla	0.162791	2.37674	9.463e-05	0.00273083
Doi Lo, Chiang Mai	9.93837	2.3186	0.00431806	0.00273083
Pho Prathan Chang, Phichit	0.1	2.26744	0.000554826	0.00273083
Nakhon Ratchasima, Nakhon Ratchasima	0.267442	2.26279	0.00514456	0.00273083
Non Thai, Nakhon Ratchasima	1.90698	2.18372	0.0216498	0.00427872
Kong Krailat, Sukhothai	0.396512	2.16163	0.012516	0.00273083
Ang Thong, Ang Thong	0.00465116	2.16047	0.00155689	0.00427872
Pa Sang, Lamphun	1.15581	2.15698	0.00445895	0.00273083
Ban Chang, Rayong	0.00813953	2.13953	4.29686e-05	0.00273083
Bang Len, Nakhon Pathom	0.652326	2.13837	0.00631568	0.00427689
Trat, Trat	0.352326	2.06744	0.00137706	0.00427506
Phatthalung, Phatthalung	4.51279	1.9	0.0283311	0.00854644
Klaeng, Rayong	1.2	1.89302	0.000443159	0.00273083
Doi Saket, Chiang Mai	0.201163	1.82907	0.0020281	0.00273083
Ban Khai, Rayong	0.146512	1.8	0.000150959	0.00273083
Sukhothai, Sukhothai	0.0360465	1.77442	0.00113052	0.00273083
Ubon Ratchathani, Ubon Ratchathani	0.0953488	1.76744	0.00465472	0.00427689
Phanat Nikhom, Chon Buri	8.8814	1.75233	0.00710758	0.00273083
Mae Hong Son, Mae Hong Son	0.00116279	1.69302	0.00298087	0.00273083
Pak Thongchai, Nakhon Ratchasima	0.22093	1.66279	0.00635844	0.00427872
Tak, Tak	2.77093	1.64767	0.00284617	0.00273083
Nakhon Nayok, Nakhon Nayok	0.572093	1.64419	0.00321626	0.00273083
Chiang Dao, Chiang Mai	0.354651	1.60233	0.00147297	0.00273083
Bueng Sam Phan, Phetchabun	0.195349	1.56279	0.000290919	0.00273083
Mae Ai, Chiang Mai	1.72209	1.56047	0.000618514	0.00273083
Kabin Buri, Prachinburi	5.95349	1.53837	0.0178002	0.00391376
Sri Bunrueang, Nong Bua Lamphu	0.00116279	1.53023	0.000367307	0.00273083
Khanu Woralakburi, Kamphaeng Phet	2.69535	1.52326	0.000601433	0.00273083
Yala, Yala	0	1.48372	0	0.00118476
Wattana Nakorn, Sa Kaeo	1.75465	1.44767	0.0106248	0.00545432
Thong Saen Khan, Uttaradit	0.0209302	1.43372	2.67811e-05	0.00273083
Udon Thani, Udon Thani	1.52907	1.43256	0.0119563	0.00273083
Sam ngam, Phichit	0.701163	1.42907	0.000288442	0.00273083
Bang Pahan, Phra Nakhon Si Ayutthaya	0.00232558	1.37907	0.000127061	0.00273083
Uthumphon Phisai, Sisaket	0.460465	1.37558	0.0172653	0.010452
Pluak Daeng, Rayong	2.5407	1.37442	0.000123395	0.00273083
Trang, Trang	0.0360465	1.33488	0.000925127	0.00273083
Bang Phli, Samut Prakan	0.116279	1.31279	0.00661677	0.00273083
Phrae, Phrae	0.1	1.28372	0.00119412	0.00273083
Phichit, Phichit	0.00930233	1.25698	0.000575249	0.00273083
Phan, Chiang Rai	1.93837	1.23605	0.00417901	0.00273083
Bang Saphan, Prachuap Khiri Khan	0.181395	1.22791	0.000227557	0.00273083
Bang Rakam, Phitsanulok	2.56395	1.22442	0.00484656	0.00273083
Sai Mun, Yasothon	0.838372	1.20698	0.00481381	0.00273083
San Pa Tong, Chiang Mai	1.45698	1.17791	0.00233393	0.00273083
Mae Rim, Chiang Mai	0.634884	1.1686	0.000118655	0.00273083
Don Chedi, Suphanburi	5.46628	1.16744	0.0108411	0.00509669
Mae Ramat, Tak	1.19186	1.10465	0.00137164	0.00391376
Phetchaburi, Phetchaburi	0.0476744	1.10233	0.000630034	0.00273083
Saklhek, Phichit	0.0313953	1.06628	0.000200248	0.00273083
Banphot Phisai, Nakhon Sawan	9.72093	1.06512	0.00409619	0.00273083
Loei, Loei	1.50116	1.06395	0.00558174	0.00391192
Tha Muang, Kanchanaburi	2.51512	1.0407	0.00636346	0.00391376
Songkhla, Songkhla	0.0104651	1.03488	0.000229039	0.00273083
Laplae, Uttaradit	0.165116	1.02674	0.00139571	0.00427322
Khao Saming, Trat	3.56163	1.02326	0.00124793	0.00273083
Kamphaeng Phet, Kamphaeng Phet	3.0407	1.02209	0.0215483	0.00273083
Amnat Charoen, Amnat Charoen	0.188372	1.0186	0.000902603	0.00273083
Phra Saeng, Surat Thani	0	0.997674	0	0.00118476
Rattanaburi, Surin	0.0209302	0.980233	0.00246037	0.00582295
Rattaphum, Songkhla	1.11279	0.976744	0.0243353	0.00391376
Mukdahan, Mukdahan	0.316279	0.975581	0.0130247	0.00273083
Wan Yai, Mukdahan	0.0569767	0.97093	0.00751286	0.00854644
Chai Badan, Lop Buri	3.60465	0.968605	0.0351786	0.00427689
Wichian Buri, Phetchabun	0.288372	0.951163	0.00215653	0.00273083
Wiang Sa, Surat Thani	0.0639535	0.951163	1.69249e-05	0.00273083
Prasat, Surin	0.373256	0.940698	0.0222147	0.00627779
Thung Song, Nakhon Si Thammarat	0.116279	0.937209	0.000588722	0.00273083
Krathum Baen, Samut Sakhon	0.00581395	0.937209	1.14854e-05	0.00273083
Yasothon, Yasothon	0.302326	0.92907	0.00291701	0.00273083
Wang Somboon, Sa Kaeo	0.072093	0.917442	0.000150645	0.00273083
Suphanburi, Suphanburi	1.81744	0.912791	0.00565786	0.00391376
Phaisani, Nakhon Sawan	0.193023	0.906977	0.000217417	0.00273083
Mae Tha, Lamphun	10.2291	0.9	0.002691	0.00273083
Kantharalak, Sisaket	0.0104651	0.895349	0.000735482	0.00273083
Kanchanaburi, Kanchanaburi	0.17907	0.894186	6.3757e-05	0.00273083
Lat Yao, Nakhon Sawan	0.727907	0.881395	0.00451876	0.00273083
Pichai, Uttaradit	0.00697674	0.876744	0.00010807	0.00273083
Teng, Chiang Rai	0.265116	0.853488	0.00127057	0.00273083
Takhli, Nakhon Sawan	0.677907	0.846512	0.00129389	0.00273083
Mueang Sisaket, Sisaket	0.00116279	0.846512	1.86157e-05	0.00273083
Phrao, Chiang Mai	0.781395	0.845349	0.00207062	0.00273083
Pa Bon, Phatthalung	6.11512	0.82907	0.0165296	0.00818148
Phon Phisai, Nong Khai	0.00697674	0.826744	6.81579e-05	0.00273083
Satun, Satun	0.234884	0.82093	0.00109243	0.00273083
Thap Khlo, Phichit	0.395349	0.812791	0.000363584	0.00273083
Warin Chamrap, Ubon Ratchathani	0.92093	0.805814	0.0074973	0.00545615
Krabi, Krabi	0.272093	0.8	0.000850874	0.00273083
Thalang, Phuket	0.00465116	0.795349	0.00178161	0.00427506
Khon Buri, Nakhon Ratchasima	0.613953	0.787209	0.00153903	0.00273083
Ban Dan Lan Hoi, Sukhothai	0.0116279	0.786047	0.000126878	0.00273083
Potale, Phichit	0.327907	0.784884	0.00190712	0.00273083
Nikom Pattana, Rayong	0.00116279	0.775581	0.000219005	0.00273083
Phayao city, Phayao	0.806977	0.765116	0.00716451	0.00427689
Chiang Khan, Loei	0.226744	0.763954	0.000506653	0.00273083
Phimai, Nakhon Ratchasima	0.494186	0.760465	0.0115665	0.00427689
Khao Chakan, Sa Kaeo	0.0767442	0.751163	0.00179259	0.00273083
Bang Mun Nak, Phichit	0.00348837	0.748837	0.00152222	0.00427689
Mai Mai, Chanthaburi	0.748837	0.748837	0.0013621	0.00273083
Kaeng Khoi, Saraburi	1.01279	0.74186	0.0178764	0.00391376
Mueang Chumphon, Chumphon	0.324419	0.727907	0.00123206	0.00273083
Mueang Sing Buri, Sing Buri	0.248837	0.717442	0.00106517	0.00391376
Taphan Hin, Phichit	0.137209	0.715116	0.000167225	0.00273083
Lop Buri, Lop Buri	5.70698	0.711628	0.0132373	0.00781835
Nong Han, Udon Thani	0.248837	0.703488	0.00119419	0.00273083
Koh, Lampang	1.26512	0.702326	0.00301228	0.00273083
Khlong Yai, Trat	0	0.7	0	0.00118476
Mae Suai, Chiang Rai	0.294186	0.695349	3.96015e-05	0.00273083
Wang Shin, Phrae	0.215116	0.686047	0.000288422	0.00273083
Nakhon Phanom, Nakhon Phanom	1.25349	0.662791	0.0173647	0.00273083
Phra Nakhon Si Ayutthaya, Phra Nakhon Si Ayutthaya	0	0.662791	0	0.00118476
Mae Taeng, Chiang Mai	5.18721	0.65814	0.00327599	0.00273083
Mueang Chainat, Chainat	1.57907	0.656977	0.00366863	0.00427689
Sri Thep, Phetchabun	0.59186	0.652326	0.00403644	0.00273083
Wang Thong, Phitsanulok	0.477907	0.646512	0.00576757	0.00391192
Ban Thi, Lamphun	0.72093	0.643023	0.00138368	0.00273083
Khlong Hat, Sa Kaeo	0.548837	0.634884	0.00229898	0.00273083
Mae Chan, Chiang Rai	0.643023	0.627907	0.00215587	0.00273083
Omkoi, Chiang Mai	0.00116279	0.62093	4.92238e-06	0.00273083
Tha Bo, Nong Khai	3.11628	0.617442	0.00514928	0.00627962
Mae Sariang, Mae Hong Son	0	0.617442	0	0.00118476
Prang, Kamphaeng Phet	0.938372	0.613953	0.000633957	0.00273083
Phetchabun, Phetchabun	1.86744	0.611628	0.0038415	0.00273083
Chai Prakan, Chiang Mai	0.072093	0.610465	0.000597387	0.00273083
Wiang Haeng, Chiang Mai	0	0.606977	0	0.00118476
That Phanom, Nakhon Phanom	0.131395	0.603488	0.000609087	0.00273083
Dej Udom, Ubon Ratchathani	0.323256	0.587209	0.00164814	0.00273083
Sawang Weewong, Ubon Ratchathani	2.52442	0.582558	0.00645804	0.00273083
Pong, Phayao	0.159302	0.581395	0.00133175	0.00273083
Damnoen Saduak, Ratchaburi	0.346512	0.580233	8.80615e-06	0.00273083
Sri Songkhram, Nakhon Phanom	0.0127907	0.577907	0.000596769	0.00273083
Phang Nga city, Phang Nga	0.00348837	0.573256	2.86015e-06	0.00119027
Khlung, Chanthaburi	1.3407	0.563953	0.000284209	0.00273083
Pak Chong, Nakhon Ratchasima	7.45116	0.562791	0.0673551	0.0117156
Kham Soi Nikom, Mukdahan	0.00232558	0.561628	0.00111532	0.00273083
Mueang Surat Thani, Surat Thani	0.00116279	0.561628	1.68079e-06	0.00118843
Kog Sueng, Sa Kaeo	0.0104651	0.552326	1.01151e-06	0.00273083
Pai, Mae Hong Son	0.00465116	0.547674	8.8815e-06	0.00273083
Pattani, Pattani	0	0.547674	0	0.00118476
Na Yay Um, Chanthaburi	0.0186047	0.545349	0.000146144	0.00273083
Tha Luang, Lop Buri	0.551163	0.545349	0.000106688	0.00273083
Sakon Nakhon, Sakon Nakhon	0.809302	0.54186	0.00518431	0.00545615
Sri Chiang Mai, Nong Khai	0.0604651	0.530233	0.000255506	0.00273083
Mae La Noi, Mae Hong Son	0.0127907	0.526744	6.92386e-05	0.00273083
Ton, Uttaradit	0.00930233	0.524419	0.00117724	0.00427689
Ranong, Ranong	0.876744	0.524419	0.0120415	0.00273083
Kanchanadit, Surat Thani	1.41744	0.523256	0.0213662	0.00391192
Sikhoraphum, Surin	1.21047	0.52093	0.0047125	0.00736902
Wang Chan, Rayong	0	0.509302	0	0.00118476
Mae On, Chiang Mai	1.01163	0.50814	0.00197553	0.00273083
Hang Chut, Lampang	1.92558	0.5	0.00433919	0.00273083
Kalasin, Kalasin	0	0.497674	0	0.0011866
Buriram city, Buriram	1.32558	0.494186	0.00241523	0.00273083
Hatka, Chai Nat	1.4093	0.489535	0.00154202	0.00273083
Betong, Yala	0	0.487209	0	0.00118476
Bo Phloi, Kanchanaburi	3.00698	0.486047	0.0250538	0.00273083
Nong Phai, Phetchabun	1.24186	0.483721	0.000518285	0.00273083
Chaiyo, Ang Thong	2.66395	0.482558	0.00233379	0.00273083
Khlong Thom, Krabi	0.383721	0.474419	0.00135609	0.00273083
Chiang Kham, Phayao	0.00232558	0.472093	1.35702e-05	0.00273083
Chon Dan, Phetchabun	2.10233	0.461628	0.00217811	0.00391376
Chiang Khong, Chiang Rai	0.05	0.461628	0.000307699	0.00273083
Ranot, Songkhla	0.00232558	0.45814	1.74349e-05	0.00273083
Kantang, Trang	0	0.455814	0	0.00118476
Kantaram, Sisaket	0.184884	0.452326	0.000761198	0.00273083
Lom Sak, Phetchabun	0.863953	0.451163	0.00306179	0.00391376
Nan city, Nan	0.0965116	0.445349	0.00289974	0.00273083
Wang Muang, Saraburi	0.94186	0.444186	0.0108228	0.00273083
Prachinburi, Prachinburi	3.94651	0.44186	0.00123452	0.00391376
Pranburi, Prachuap Khiri Khan	0.0337209	0.440698	1.72619e-05	0.00273083
Seek, Ang Thong	0.166279	0.433721	0.00759124	0.00391376
Kuan Khanun, Phatthalung	4.47674	0.431395	0.0101603	0.00391376
Chiang Saen, Chiang Rai	0.174419	0.430233	0.000580664	0.00273083
Khemmarat, Ubon Ratchathani	0.0953488	0.426744	0.000996491	0.00273083
Bang Pakong, Chachoengsao	0	0.42093	0	0.00118476
Surin, Surin	0.286047	0.419767	0.00425101	0.00273083
Sikhio, Nakhon Ratchasima	0.697674	0.418605	0.00607472	0.00391376
Sangkha, Surin	0.0860465	0.417442	0.00327344	0.00663908
Leng Nok Tha, Yasothon	0.275581	0.416279	0.000261304	0.00273083
Khok Samrong, Lop Buri	2.26628	0.413953	0.011642	0.00509485
Lao Kwan, Kanchanaburi	2.01977	0.410465	0.00381268	0.00273083
Wiang Nong Long, Lamphun	0.144186	0.409302	6.05861e-05	0.00273083
Chum Tabong, Nakhon Sawan	0	0.406977	0	0.00118476
Por, Ranong	0	0.405814	0	0.00118476
Soi Dao, Chanthaburi	0.263953	0.404651	0.000511772	0.00273083
Khao Phanom, Krabi	0.194186	0.404651	7.06481e-05	0.00273083
Hod, Chiang Mai	0	0.394186	0	0.00118476
Thung Saliam, Sukhothai	0	0.390698	0	0.00118476
Ban Phue, Udon Thani	1.4907	0.389535	0.00102677	0.00273083
Bueng Na Rang, Phichit	0.0325581	0.383721	3.6816e-05	0.00273083
Mekong, Ubon Ratchathani	0	0.380233	0	0.00118476
Singhakorn, Songkhla	0	0.375581	0	0.00118476
Song Phi Nong, Suphanburi	0.911628	0.374419	0.0029598	0.00273083
Wiang Sa, Nan	0.643023	0.37093	0.00351494	0.00273083
Na Yong, Trang	0.0488372	0.37093	5.17448e-05	0.00273083
Hang Dong, Chiang Mai	0.215116	0.37093	5.75993e-06	0.00273083
Chum Saeng, Nakhon Sawan	0.0895349	0.369767	7.7552e-05	0.00273083
Kaeng Hang Maw, Chanthaburi	0	0.368605	0	0.00118476
Wiang Pa Pao, Chiang Rai	3.41977	0.367442	0.0024169	0.00273083
Roi Et, Roi Et	0.201163	0.365116	0.00239117	0.00273083
Nakhon Sawan, Nakhon Sawan	1.58605	0.361628	0.000981046	0.00273083
Sriracha, Chon Buri	0.0116279	0.35814	4.96068e-05	0.00273083
Nong Saeng, Saraburi	0	0.35814	0	0.00118476
Krok Phra, Nakhon Sawan	0.0302326	0.353488	0.000278038	0.00273083
Narathiwat, Narathiwat	0	0.353488	0	0.00118476
Kaeng Khro, Chaiyaphum	0.263953	0.351163	0.00105198	0.00273083
Renu Nakhon, Nakhon Phanom	0.0965116	0.347674	0.000255944	0.00273083
Bang Phae, Ratchaburi	1.90116	0.343023	0.00046512	0.00273083
Fang, Chiang Mai	2.19186	0.34186	0.000755284	0.00273083
Lam Sonthi, Lop Buri	0.0127907	0.337209	0.000428082	0.00273083
Cha -am, Phetchaburi	1.23837	0.334884	0.00165801	0.00273083
Nadi, Prachinburi	1.92558	0.333721	0.000718371	0.00273083
Manorom, Chainat	0.0476744	0.333721	0.000106104	0.00273083
Tha Yang, Phetchaburi	0.574419	0.330233	0.00196992	0.00391376
Kham Cha -i, Mukdahan	0.00581395	0.330233	3.88338e-05	0.00273083
Kraburi, Ranong	0.00116279	0.327907	0.0011419	0.00427689
Pua, Nan	0.0116279	0.326744	0.000573766	0.00273083
Ban Dung, Udon Thani	0.769767	0.326744	0.000503362	0.00273083
Bang Lamung, Chon Buri	0.183721	0.322093	0.000469605	0.00273083
Nakhon Si Thammarat, Nakhon Si Thammarat	2.1407	0.311628	0.0108568	0.00863998
Pray Phra Ya, Krabi	1.42093	0.310465	0.00134379	0.00273083
U Thong, Suphanburi	2.15116	0.304651	0.00416988	0.00273083
Phitsanulok, Phitsanulok	0.668605	0.3	0.0134061	0.00391192
Kirirat Nikhom, Surat Thani	0.0686046	0.289535	3.05434e-05	0.00273083
Li, Lamphun	0.115116	0.286047	0.000266418	0.00273083
Wi Han Daeng, Saraburi	1.20349	0.283721	0.00149535	0.00273083
Tha Wang Pha, Nan	0.144186	0.281395	8.53833e-05	0.00273083
Sungai Kolok, Narathiwat	0.00813953	0.281395	4.12954e-05	0.00273083
Chom Bueng, Ratchaburi	12.3349	0.280233	0.00826547	0.00273083
Phu Sang, Phayao	0.0232558	0.280233	0.00069338	0.00273083
Nong Hin, Loei	0.00697674	0.27907	7.58515e-06	0.00273083
Phrom Phiram, Phitsanulok	1.24535	0.274419	0.00356773	0.00509669
Jatturat, Chaiyaphum	1.69651	0.274419	0.00885571	0.00273083
Thung Yai, Nakhon Si Thammarat	0	0.274419	0	0.00118476
Ngao, Lampang	0.476744	0.273256	0.00052225	0.00273083
Lao Sue Gok, Ubon Ratchathani	0.0593023	0.273256	4.3362e-05	0.00273083
Wiang Kaen, Chiang Rai	0	0.266279	0	0.00118476
Thepha, Songkhla	0	0.266279	0	0.00118476
Dan Khun Thot, Nakhon Ratchasima	0.689535	0.260465	0.0014488	0.00273083
Sungkom, Nong Khai	0	0.259302	0	0.00118476
Ban Na, Nakhon Nayok	4.37442	0.25814	0.00646125	0.00391376
Wiang Chai, Chiang Rai	0.34186	0.25814	0.000454358	0.00273083
Bang Khan, Nakhon Si Thammarat	0.0197674	0.256977	1.93248e-06	0.00273083
Thung Tako, Chumphon	0	0.25	0	0.00118476
Prang Yaow, Chachoengsao	3.97326	0.248837	0.00254085	0.00273083
Khok Pho, Pattani	0	0.248837	0	0.00118476
Prachuap Khiri Khan, Prachuap Khiri Khan	0.440698	0.245349	0.000611458	0.00273083
Khukhan, Sisaket	0.00348837	0.244186	6.4279e-05	0.00273083
Ban Rai, Uthai Thani	0.619767	0.240698	0.000756868	0.00273083
Wang Saphung, Loei	0.0104651	0.239535	0.000145883	0.00273083
Kosum Phisai, Maha Sarakham	0.7	0.237209	0.000254912	0.00273083
Saba Yoi, Songkhla	0	0.237209	0	0.00118476
Huai Salang, Nakhon Ratchasima	1.00233	0.230233	0.00530546	0.00273083
Thep Sathit, Chaiyaphum	0.10814	0.227907	0.000333163	0.00273083
Phichit, Phichit	0	0.226744	0	0.00118476
Phu Kradueng, Loei	0.289535	0.219767	0.000117407	0.00273083
Nathawi, Songkhla	0	0.213953	0	0.00118476
Samrong, Ubon Ratchathani	1.31628	0.210465	0.00330394	0.00273083
Na Kae, Nakhon Phanom	0.187209	0.210465	0.000514911	0.00273083
Chae Hom, Lampang	1.35465	0.209302	0.00172151	0.00273083
Nong Mamong, Chainat	0.898837	0.20814	0.000438384	0.00273083
Nong Khae, Saraburi	0.072093	0.198837	0.000301525	0.00273083
Hot Pong, Chanthaburi	0	0.198837	0	0.0011866
Tha Tako, Nakhon Sawan	0.966279	0.194186	0.00196399	0.00273083
Huai Krachao, Kanchanaburi	0.910465	0.194186	0.000716989	0.00273083
Nong Ya Sai, Suphanburi	1.2093	0.193023	0.0126176	0.00391376
Pak Phli, Nakhon Nayok	0.136047	0.19186	0.00242632	0.00582295
Kranuan, Khon Kaen	0.459302	0.19186	0.00116172	0.00273083
Thap Sakae, Prachuap Khiri Khan	1.32209	0.19186	0.000262263	0.00273083
Sri Mahosot, Prachinburi	1.19535	0.190698	0.000366445	0.00273083
Uttaradit, Uttaradit	6.7407	0.189535	0.0120678	0.00273083
Manja Kiri, Khon Kaen	0.547674	0.189535	0.0109335	0.00273083
Nong Chang, Uthai Thani	0.177907	0.189535	0.000197138	0.00273083
Tha Sae, Chumphon	0.209302	0.188372	0.00171466	0.00391376
La Unn, Ranong	0	0.188372	0	0.00118476
Umphang, Tak	0	0.188372	0	0.00118476
Phayakhiri, Nakhon Sawan	1.00349	0.187209	0.00557314	0.00273083
Chum Phuang, Nakhon Ratchasima	0.35	0.187209	0.00155392	0.00273083
Na Duang, Loei	0	0.187209	0	0.00118476
Doi Tao, Chiang Mai	0.0430233	0.186047	0.00114422	0.00427506
Chon Buri, Chon Buri	0.00581395	0.184884	7.62717e-05	0.00273083
Chaturaphak Phiman, Roi Et	1.5907	0.182558	0.00605337	0.00427872
Ban Na San, Surat Thani	0	0.182558	0	0.00118476
Tak Bai, Narathiwat	0	0.176744	0	0.0011866
Chai Buri, Surat Thani	0.00232558	0.174419	0.000132848	0.00273083
Wang Noi, Phra Nakhon Si Ayutthaya	0.42907	0.174419	2.01807e-05	0.00273083
Nong Muang, Lop Buri	1.43953	0.173256	0.00333891	0.00273083
Kudchum, Yasothon	0.0186047	0.173256	0.000200215	0.00273083
Neem, Songkhla	0.144186	0.173256	1.5951e-05	0.00273083
Wat Bot, Phitsanulok	1.44302	0.172093	0.00200781	0.00273083
Muak Lek, Saraburi	0.00232558	0.172093	9.24759e-05	0.00273083
Chalermprakiet, Saraburi	0.0151163	0.172093	1.66181e-05	0.00273083
Huai Yot, Trang	0.55814	0.17093	0.0037584	0.00273083
Thawung, Lop Buri	0.10814	0.169767	0.000343473	0.00273083
Sweet, Uttaradit	0.0290698	0.169767	0.000155801	0.00273083
Sung, Khon Kaen	0.272093	0.168605	0.0011562	0.00273083
Wiang Chiang Rung, Chiang Rai	0.072093	0.163953	0.000185092	0.00273083
Naga Lang, Nong Bua Lamphu	0.817442	0.161628	0.00421595	0.00663908
Nong Bun Mak, Nakhon Ratchasima	1.61279	0.160465	0.00134135	0.00273083
Dok Kham Tai, Phayao	0.531395	0.159302	0.00144447	0.00427322
Bang Klang, Songkhla	0.0744186	0.159302	7.70255e-06	0.00273083
Sop Moe, Mae Hong Son	0	0.159302	0	0.00118476
Chana, Songkhla	0	0.159302	0	0.00118476
Chaiya, Surat Thani	0.793023	0.15814	0.000246182	0.00273083
Sangkhlaburi, Kanchanaburi	0	0.15814	0	0.0011866
Long, Phrae	1.06395	0.156977	0.002607	0.00273083
Nong Sung, Mukdahan	0.00930233	0.156977	0.00025287	0.00273083
Non Koon, Sisaket	0.27093	0.153488	0.00180221	0.00273083
Bueng Samakkhi, Kamphaeng Phet	1.0686	0.153488	0.000359144	0.00273083
Nangrong, Buriram	0.946512	0.151163	0.00843801	0.00509669
Bua Yai, Nakhon Ratchasima	0.124419	0.15	0.00830462	0.00391192
Mae Chaem, Chiang Mai	0.094186	0.148837	0.000204865	0.00273083
Khun Han, Sisaket	0.00232558	0.147674	0.00293226	0.00582295
Nong Don, Saraburi	0.175581	0.146512	0.0100037	0.00273083
Phu Khiao, Chaiyaphum	0.183721	0.145349	0.00148679	0.00273083
Ban Hade, Khon Kaen	0.0127907	0.144186	9.59585e-05	0.00273083
Phu Ruea, Loei	0	0.144186	0	0.0011866
Nam Yuen, Ubon Ratchathani	0.00465116	0.143023	3.09407e-07	0.00273083
Hua Hin, Prachuap Khiri Khan	1.87558	0.14186	0.00575147	0.00273083
Paa Dad, Chiang Rai	0.360465	0.138372	0.000976092	0.00273083
Phu Wiang, Khon Kaen	0.0395349	0.137209	0.000407156	0.00273083
Sisurat Yang, Maha Sarakham	0.325581	0.136047	0.00143951	0.00273083
Khao Chai Son, Phatthalung	0.234884	0.136047	0.000501008	0.00273083
Dan Chang, Suphanburi	0.0837209	0.136047	0.000370126	0.00273083
Chomthong, Chiang Mai	1.35581	0.133721	0.00080971	0.00273083
Khun Tan, Chiang Rai	0.027907	0.133721	5.13538e-05	0.00273083
Chang Klang, Nakhon Si Thammarat	0.0837209	0.133721	2.69301e-06	0.00273083
Si Satchanalai, Sukhothai	1.21744	0.132558	0.00783741	0.00273083
Wachira Baramee, Phichit	0.74186	0.131395	0.00176285	0.00273083
Taphan head, Amnat Charoen	0.384884	0.12907	0.000124392	0.00273083
Chokchai, Nakhon Ratchasima	0.345349	0.127907	0.00396007	0.00509669
Nong Phok, Roi Et	0.0581395	0.126744	0.00084595	0.00273083
Thepharak, Nakhon Ratchasima	0	0.125581	0	0.00118476
Ron Phibun, Nakhon Si Thammarat	0.284884	0.124419	0.00352654	0.00273083
Phang Khon, Sakon Nakhon	0.734884	0.124419	0.000576767	0.00273083
Ban Phai, Khon Kaen	0.0348837	0.124419	9.71149e-05	0.00273083
Wang Wiset, Trang	0.0802326	0.123256	0.00147147	0.00273083
Bueng Kan, Bueng Kan	1.30814	0.123256	0.001388	0.00273083
Chum Phae, Khon Kaen	0.0488372	0.123256	0.000322682	0.00273083
Sawang Daen Din, Sakon Nakhon	0	0.122093	0	0.00118476
Laem Sing, Chanthaburi	0	0.12093	0	0.00118476
Porncharoen, Bueng Kan	0.00116279	0.119767	3.77532e-05	0.0011866
Ban Kwao, Chaiyaphum	0.159302	0.117442	0.00182025	0.00273083
Bua Chet, Surin	0.0906977	0.116279	0.000808625	0.00273083
Thung Hua Chang, Lamphun	0.274419	0.115116	0.00114252	0.00273083
Pak Kham, Buriram	0	0.115116	0	0.00118476
In Buri, Sing Buri	0.569767	0.113953	3.54661e-05	0.00273083
Nong Muang Khai, Phrae	0.00348837	0.113953	2.3243e-05	0.00273083
Thung Fon, Udon Thani	0.430233	0.111628	0.00142845	0.00427139
Phen, Udon Thani	0.238372	0.110465	0.00310479	0.00509669
Mae Tha, Lampang	0.610465	0.110465	0.000920241	0.00273083
Tak Fah, Nakhon Sawan	0.42907	0.109302	7.99493e-05	0.00273083
Koh Samui, Surat Thani	0	0.109302	0	0.00118476
Chaiyaphum, Chaiyaphum	0.47093	0.10814	0.00906291	0.00391192
Phaya Mengrai, Chiang Rai	0.184884	0.10814	0.000156539	0.00273083
Rattanawapi, Nong Khai	0	0.10814	0	0.00118476
Tung Thung, Phang Nga	0.605814	0.106977	0.00158287	0.00273083
Mae Wang, Chiang Mai	1.00349	0.106977	0.000662265	0.00273083
Thong Pha Phum, Kanchanaburi	0.00465116	0.106977	1.93202e-06	0.0011866
Wat Sing, Chainat	0.793023	0.105814	0.00383664	0.00391376
Lue Um Naj, Amnat Charoen	0.845349	0.104651	0.00156271	0.00273083
Dan Sai, Loei	0.00232558	0.104651	4.02287e-05	0.0011866
Ban Khok, Uttaradit	0	0.104651	0	0.00118476
Ban Pho, Chachoengsao	0.0209302	0.103488	2.40037e-05	0.00273083
Ao Luek, Krabi	0.951163	0.102326	0.00393026	0.00273083
Kuraburi, Phang Nga	0.0104651	0.102326	1.6115e-07	0.00273083
Sam Ngao, Tak	0.187209	0.101163	2.07325e-05	0.00273083
Song, Phrae	0.301163	0.1	0.00268714	0.00391192
Kudrang, Maha Sarakham	0.362791	0.1	0.00109897	0.00273083
Kaeng Krachan, Phetchaburi	0.405814	0.1	0.000526619	0.00273083
Maha Sarakham City, Maha Sarakham	0.0732558	0.0965116	0.00153388	0.00427689
Argad Umnoey, Sakon Nakhon	0.0860465	0.0965116	0.00167733	0.00273083
Pathi, Chumphon	0.0546512	0.0965116	0.000303813	0.00273083
Tan Ta Khao, Trang	0.0465116	0.0965116	2.68764e-05	0.00273083
Wang Nam Yen, Sa Kaeo	0.0837209	0.0953488	0.000200975	0.00273083
Don Tan, Mukdahan	2.09419	0.094186	0.00414535	0.00391376
Kongra, Phatthalung	1.59767	0.0930233	0.00467289	0.00509669
Ban Pong, Ratchaburi	1.02558	0.0930233	0.00143474	0.00273083
Ban Bueng, Chon Buri	6.83837	0.0930233	0.000856803	0.00273083
Sao Hai, Saraburi	0.00116279	0.0930233	2.74893e-06	0.00273083
Pang Mapha, Mae Hong Son	0.00813953	0.0930233	4.36279e-07	0.00273083
Koh Chan, Chon Buri	1.7093	0.0895349	0.000592916	0.00273083
Nam Phong, Khon Kaen	1.01744	0.0883721	0.00109882	0.00273083
Dong Charoen, Phichit	0.00465116	0.0872093	8.33731e-06	0.00273083
Pak Chom, Loei	0.00465116	0.0860465	0.00029134	0.00273083
Tamarind, Chanthaburi	2.03372	0.0860465	0.000201104	0.00273083
Khao Chama, Rayong	0	0.0860465	0	0.00118476
Kiansa, Surat Thani	0	0.0848837	0	0.00118476
Noen Kham, Chainat	0.454651	0.0837209	0.000411014	0.00273083
Sathing Phra, Songkhla	0.0127907	0.0837209	9.74584e-05	0.00273083
Bang Pla Ma, Suphan Buri	0.444186	0.0813954	0.000367408	0.00273083
Nong Ruea, Khon Kaen	0.0697674	0.0813954	0.000310259	0.00273083
Tamot, Phatthalung	3.24535	0.0802326	0.00402394	0.00746072
Sai Ngam, Kamphaeng Phet	0.182558	0.0802326	2.57179e-05	0.00273083
Wiset Chai Chan, Ang Thong	0.0639535	0.0802326	2.15922e-05	0.00273083
Takua Pa, Phang Nga	0.0511628	0.0790698	3.02225e-05	0.00273083
Ban Mee, Lop Buri	1.19535	0.077907	0.000706236	0.00273083
Wang Pong, Phetchabun	0.0662791	0.077907	7.95647e-05	0.00273083
Ban Phaeng, Nakhon Phanom	0.0348837	0.0767442	2.45448e-05	0.00273083
Lam Thap, Krabi	0.0488372	0.0755814	0.000495235	0.00273083
Khlong Toei, Bangkok	0	0.0744186	0	0.0011866
Mae Jai, Phayao	0.0453488	0.0732558	1.79298e-05	0.00273083
Hai Sai, Nakhon Si Thammarat	0.0895349	0.072093	0.000187843	0.00273083
Khlong Luang, Pathum Thani	0.0174419	0.072093	0.000168938	0.00273083
Chamni, Buriram	0.155814	0.0709302	0.000857327	0.00273083
Phibun Mangsahan, Ubon Ratchathani	0.393023	0.0709302	0.000293615	0.00273083
Chakkarat, Nakhon Ratchasima	0.113953	0.0709302	0.000150709	0.00273083
Prajantakham, Prachinburi	0.987209	0.0709302	6.4554e-05	0.00273083
Huai Mek, Kalasin	0.177907	0.0709302	2.79907e-05	0.00273083
Phanom Thuan, Kanchanaburi	0.393023	0.0697674	0.000577049	0.00273083
Khlong Khlung, Kamphaeng Phet	0.180233	0.0697674	0.000241386	0.00273083
Nong Kung Sri, Kalasin	0.15	0.0697674	8.54471e-05	0.00273083
Thung Chang, Nan	0	0.0697674	0	0.00118476
Huai Thap Than, Sisaket	0.423256	0.0686046	0.00117931	0.00273083
Lam Plai Mat, Buriram	0.193023	0.0686046	0.00024172	0.00273083
Sai Yok, Kanchanaburi	0.0755814	0.0686046	8.37809e-05	0.00273083
Lom Kao, Phetchabun	0.0313953	0.0674419	0.00106799	0.00273083
Kong, Nakhon Ratchasima	0.152326	0.0674419	0.000352712	0.00273083
Kheung Nai, Ubon Ratchathani	0.0232558	0.0674419	2.50677e-07	0.00273083
Selaphum, Roi Et	0.406977	0.0662791	0.000396965	0.00273083
Sam Roi Yot, Prachuap Khiri Khan	0.201163	0.0662791	0.000259225	0.00273083
Huai Khot, Uthai Thani	0.110465	0.0662791	6.8698e-05	0.00273083
Chai Wan, Udon Thani	0	0.0662791	0	0.00118476
Thawat Buri, Roi Et	0.027907	0.0651163	0.000318161	0.00273083
Medi, Roi Et	0.0953488	0.0651163	2.24283e-06	0.00273083
Tha Tum, Surin	0.311628	0.0639535	0.000406689	0.00273083
Bang Rachan, Sing Buri	0.0430233	0.0639535	6.36805e-05	0.00273083
Nong Bua Lamphu, Nong Bua Lamphu	0.432558	0.0627907	0.000997032	0.00391376
Non Sa -at, Udon Thani	0.322093	0.0627907	7.10328e-05	0.00273083
Phannaikhom, Sakon Nakhon	0.39186	0.0616279	0.00105418	0.00273083
Manang, Satun	0.419767	0.0616279	0.000794996	0.00273083
Wapi Pathum, Maha Sarakham	0.162791	0.0604651	0.00198518	0.00273083
Chalermprakiet, Buriram	0	0.0604651	0	0.00118476
Wanon Niwat, Sakon Nakhon	0.0604651	0.0581395	0.00145043	0.00427689
Srinakorn, Sukhothai	0.0104651	0.0569767	0.00276639	0.00581928
Kantharawichai, Maha Sarakham	0.455814	0.0569767	0.00078526	0.00273083
High porcupine, Phrae	0.1	0.0569767	7.42395e-05	0.00273083
Chiang Muan, Phayao	0.0197674	0.0569767	2.87305e-05	0.00273083
Sin trend, Songkhla	0	0.0569767	0	0.00118476
La Ngoo, Satun	0	0.0569767	0	0.00118476
Thoen, Lampang	1.15698	0.055814	0.000665085	0.00273083
Ban Hong, Lamphun	0.437209	0.055814	0.000316302	0.00273083
Rang Kwang, Phrae	0.195349	0.055814	0.000184618	0.00273083
Pho Sai, Ubon Ratchathani	0	0.055814	0	0.00118476
Bueng Bun, Sisaket	0	0.055814	0	0.00118476
Sriwilai, Bueng Kan	0.0325581	0.0546512	0.000370613	0.00273083
Kusuman, Sakon Nakhon	0.131395	0.0546512	0.000365984	0.00273083
Bang Krathum, Phitsanulok	0.166279	0.0546512	0.000152955	0.00273083
Sai Thong Watthana, Kamphaeng Phet	0.0976744	0.0546512	3.19718e-05	0.00273083
Suvarnabhumi, Roi Et	0	0.0546512	0	0.00118476
Chiang Yuen, Maha Sarakham	0.0523256	0.0534884	0.00321677	0.00545799
Nong Yai, Chon Buri	1.3814	0.0534884	0.000914701	0.00391376
Phu Phong, Nan	0.165116	0.0534884	0.000510392	0.00273083
Samchuk, Suphanburi	1.99302	0.0534884	0.000178727	0.00273083
Khun Yuam, Mae Hong Son	0	0.0523256	0	0.00118476
Kon Sawan, Chaiyaphum	0.54186	0.0511628	0.0021365	0.00273083
Kaset Somboon, Chaiyaphum	0	0.0511628	0	0.00118476
Phachi, Phra Nakhon Si Ayutthaya	0.381395	0.05	0.000111818	0.00273083
Lang Suan, Chumphon	0.0593023	0.05	7.2197e-05	0.00273083
Tuptan, Uthai Thani	0.282558	0.0488372	0.00180641	0.00273083
Nipit Tam, Nakhon Si Thammarat	0.188372	0.0488372	0.000470187	0.00273083
Khao Yoi, Phetchaburi	0.544186	0.0488372	0.000229911	0.00273083
Bang Kaew, Phatthalung	0.282558	0.0488372	6.76877e-06	0.00273083
Phra Yuen, Khon Kaen	0.0290698	0.0476744	0.000970345	0.00273083
Na Wa, Nakhon Phanom	0.211628	0.0476744	0.000371768	0.00273083
Noen Maprang, Phitsanulok	0.00232558	0.0476744	0.000112718	0.00273083
Chanuman, Amnat Charoen	0	0.0476744	0	0.00118476
Pa Phayom, Phatthalung	0.49186	0.0465116	0.0114716	0.00273083
Chulabhorn, Nakhon Si Thammarat	0.0651163	0.0465116	5.97205e-05	0.00273083
Shrimp, Phang Nga	0.515116	0.0453488	0.000968803	0.00273083
Aj Samard, Roi Et	0.0302326	0.0453488	0.000175489	0.00273083
Swee, Chumphon	0.0372093	0.0453488	0.000136861	0.00273083
Dan Makham Tia, Kanchanaburi	0.281395	0.0453488	4.88554e-05	0.00273083
Lahan Sai, Buriram	0	0.0453488	0	0.00118476
Rue Sao, Narathiwat	0	0.0453488	0	0.00118476
Kuan Kalong, Satun	0.05	0.044186	0.000933724	0.00391376
Phibunrak, Udon Thani	0.355814	0.044186	0.000545709	0.00273083
Sri Banphot, Phatthalung	0.536047	0.044186	0.000395249	0.00273083
Narathiwat	0	0.044186	0	0.00118476
Sung Noen, Nakhon Ratchasima	0.280233	0.0430233	0.00323742	0.00545799
Hill Sanga, Chaiyaphum	0.237209	0.0430233	0.00167689	0.00391376
Kaset Wisai, Roi Et	0.45	0.0430233	0.00158453	0.00273083
Kirimat, Sukhothai	0.744186	0.0430233	0.000740794	0.00273083
Sri Prachan, Suphanburi	0.251163	0.0430233	0.000208526	0.00273083
Thung Wa, Satun	0.00697674	0.0430233	8.26077e-07	0.00273083
Ginseng, Udon Thani	0	0.0430233	0	0.00118476
Ban Luang, Nan	0.1	0.0418605	0.000452776	0.00273083
Mae Phrik, Lampang	0.022093	0.0418605	0.000111789	0.00273083
Cha -uat, Nakhon Si Thammarat	0.472093	0.0418605	6.83378e-05	0.00273083
Baebue, Maha Sarakham	0.0569767	0.0418605	1.64111e-05	0.00273083
Krasang, Buriram	1.24302	0.0406977	0.00367206	0.00391192
Pan, Pang, Lampang	0.239535	0.0406977	0.000329772	0.00273083
Bo Rai, Trat	0.396512	0.0406977	3.99256e-05	0.00273083
Thap Put, Phang Nga	1.87558	0.0395349	0.000140602	0.00273083
Don Mod Daeng, Ubon Ratchathani	0.3	0.0395349	3.69531e-05	0.00273083
Tha Song Yang, Tak	0.00116279	0.0395349	0.000874462	0.00237136
Li, Loei	0.0674419	0.0383721	0.00216228	0.00391376
Thung Si Udom, Ubon Ratchathani	0.353488	0.0383721	0.00153554	0.00273083
Phon, Khon Kaen	0.0534884	0.0383721	0.00122057	0.00273083
Kudg, Udon Thani	0.0325581	0.0383721	0.00061572	0.00273083
Phrom Buri, Sing Buri	0.947674	0.0383721	0.000132738	0.00273083
Phunphin, Surat Thani	0.0116279	0.0383721	9.84225e-05	0.00273083
Ratsada, Trang	0.0639535	0.0383721	8.1707e-06	0.00273083
Phra Thong Kum, Nakhon Ratchasima	0.243023	0.0372093	0.000371411	0.00273083
Pho Srisuwan, Sisaket	0.0313953	0.0372093	0.000127574	0.00273083
Tha Chang, Surat Thani	0.22907	0.0360465	0.000551057	0.00273083
Sattahip, Chonburi	0.00465116	0.0360465	6.92508e-05	0.00273083
Chuen Chom, Maha Sarakham	0.0523256	0.0360465	3.98883e-05	0.00273083
Tha Chang, Sing Buri	0.0709302	0.0360465	1.07376e-05	0.00273083
Ban Na Derm, Surat Thani	0.0395349	0.0360465	9.74752e-06	0.00273083
Uthai Thani, Uthai Thani	0.0546512	0.0360465	7.63388e-07	0.00273083
Phanom, Surat Thani	0	0.0360465	0	0.00118476
Srinakarin, Phatthalung	1.69419	0.0348837	0.00285828	0.00509669
Sra Boat, Lop Buri	0.348837	0.0348837	0.000319853	0.00273083
Tha Sala, Nakhon Si Thammarat	0.268605	0.0348837	0.000194507	0.00273083
Khao Wong, Kalasin	0.112791	0.0348837	0.000162452	0.00273083
Natam, Nakhon Phanom	0.0534884	0.0348837	7.85397e-05	0.00273083
Natal, Ubon Ratchathani	0	0.0348837	0	0.0011866
Phanom Dongrak, Surin	0.0418605	0.0337209	0.000127581	0.00273083
Sirindhorn, Ubon Ratchathani	0.00116279	0.0337209	9.89678e-06	0.00273083
Nong Song Hong, Khon Kaen	0.0418605	0.0325581	3.63733e-05	0.00273083
Sop Pep, Lampang	0.0883721	0.0325581	1.09165e-05	0.00273083
Nong Bua Rawe, Chaiyaphum	0.0267442	0.0325581	5.08961e-06	0.00273083
Mae Fah Luang, Chiang Rai	0.05	0.0313953	0.00170551	0.00273083
Sri Maha Phot, Prachinburi	0.983721	0.0313953	6.36762e-05	0.00273083
Pho Thong, Ang Thong	0.00581395	0.0313953	1.07614e-05	0.00273083
Sra Khai, Nong Khai	0.094186	0.0313953	3.13802e-07	0.00273083
Pho Chai, Roi Et	0.0581395	0.0302326	0.000600423	0.00273083
Naku, Kalasin	0.0337209	0.0302326	0.000102214	0.00273083
Kui Buri, Prachuap Khiri Khan	0.323256	0.0302326	6.58598e-05	0.00273083
Tha Uthen, Nakhon Phanom	0.105814	0.0302326	2.76137e-05	0.00273083
Seka, Bueng Kan	0.00581395	0.0290698	3.1737e-05	0.00273083
Huai Rat, Buriram	0.163953	0.0290698	8.28553e-06	0.00273083
Kosamphi Nakorn, Kamphaeng Phet	0.374419	0.027907	0.000412681	0.00273083
Phon Thong, Roi Et	0.136047	0.027907	0.000326105	0.00273083
Ban Sang, Prachinburi	0.42907	0.027907	0.000132213	0.00273083
Sri Somdet, Roi Et	0.0674419	0.027907	7.91761e-05	0.00273083
Kham Thale, Nakhon Ratchasima	0.044186	0.027907	1.33718e-05	0.00273083
Sri Chom Phoo, Khon Kaen	0.0662791	0.0267442	0.000190105	0.00273083
Doi Luang, Chiang Rai	0.124419	0.0267442	0.000164769	0.00273083
Jun, Phayao	0.224419	0.0267442	0.000114325	0.00273083
Pathum Ratchawongsa, Amnat Charoen	0.133721	0.0267442	5.59732e-05	0.00273083
Phrom Khiri, Nakhon Si Thammarat	0.0325581	0.0267442	5.07811e-05	0.00273083
Tai Mueang, Phang Nga	0.404651	0.0267442	8.84874e-06	0.00273083
Erawan, Loei	0.0523256	0.0255814	0.0012499	0.00427689
Sichon, Nakhon Si Thammarat	0.131395	0.0255814	0.00469601	0.00273083
Nong Ya Plong, Phetchaburi	0.45814	0.0255814	0.000457627	0.00273083
Bright emotion, Uthai Thani	0.284884	0.0255814	0.000120221	0.00273083
Bann Tan, Chaiyaphum	0.0895349	0.0255814	0.000118608	0.00273083
Nong Wua So, Udon Thani	0.077907	0.0255814	2.05876e-05	0.00273083
Kham Sakae Saeng, Nakhon Ratchasima	0.022093	0.0255814	7.29288e-06	0.00273083
Raja, Chachoengsao	0.0848837	0.0255814	0	0.0011866
Pha Khao, Loei	0	0.0255814	0	0.00118476
Na Noi, Nan	0.0197674	0.0244186	0.000902577	0.00273083
Wang Nuea, Lampang	0.131395	0.0244186	4.81732e-05	0.00273083
Mae Moh, Lampang	0.0825581	0.0244186	3.97473e-05	0.00273083
Senangkanikhom, Amnat Charoen	0.00697674	0.0232558	8.82492e-05	0.00273083
Suang, Roi Et	0.044186	0.0232558	7.4868e-05	0.00273083
Chalermprakiet, Nakhon Ratchasima	0.0627907	0.0232558	5.68394e-06	0.00273083
Tak house, Tak	0	0.0232558	0	0.0011866
Surin, Surin	0	0.0232558	0	0.00118476
Nakhon Thai, Phitsanulok	0.0186047	0.022093	0.000692088	0.00273083
Prathai, Nakhon Ratchasima	0.109302	0.022093	0.000118044	0.00273083
Baan Leum, Nakhon Ratchasima	0.0290698	0.022093	8.33022e-06	0.00273083
Pak Phanang, Nakhon Si Thammarat	0.0151163	0.022093	1.25311e-07	0.00273083
Kuchinarai, Kalasin	0	0.022093	0	0.0011866
Phayu, Sisaket	0.0418605	0.0209302	0.00117171	0.00427689
Rasi Salai, Sisaket	0.119767	0.0209302	0.000163612	0.00273083
Phayakkhaphum Phisai, Maha Sarakham	0.00930233	0.0209302	0.000125362	0.00273083
Thai Charoen, Yasothon	0.00930233	0.0209302	7.1304e-05	0.00273083
Nong Bua Daeng, Chaiyaphum	0.0313953	0.0209302	1.53506e-05	0.00273083
Bann Mhor, Saraburi	0.143023	0.0209302	1.25911e-05	0.00273083
Palian, Trang	0.027907	0.0209302	2.14902e-07	0.00273083
Phu Luang, Loei	0	0.0209302	0	0.00118476
Phakdi Chumpon, Chaiyaphum	0.077907	0.0197674	0.000127649	0.00273083
Wang Chao, Tak	0.110465	0.0197674	0.000121929	0.00273083
Kham Khuean Kaew, Yasothon	0.00581395	0.0197674	1.28333e-05	0.00273083
Ban Fang, Khon Kaen	0.00348837	0.0197674	0	0.00273083
Bamnet Narong, Chaiyaphum	0	0.0197674	0	0.00118476
Denchai, Phrae	0.0883721	0.0186047	0.00396843	0.00736168
Lamphon Chai, Nakhon Ratchasima	0.0348837	0.0186047	0.000383292	0.00273083
Chiang Mai, Chiang Mai	0.0127907	0.0186047	9.84944e-05	0.00273083
Chiang Klang, Nan	0.0139535	0.0186047	7.37381e-05	0.00273083
Lan Saka, Nakhon Si Thammarat	0.0918605	0.0186047	3.72942e-05	0.00273083
Samoeng, Chiang Mai	0	0.0186047	0	0.00118476
Kham Muang, Kalasin	0	0.0186047	0	0.00118476
Na Muen, Nan	0	0.0186047	0	0.00118476
Nawang, Nong Bua Lamphu	0	0.0186047	0	0.00118476
Mae Lan, Pattani	0	0.0186047	0	0.00118476
Suan Phueng, Ratchaburi	0.0813954	0.0174419	0.00138315	0.00391376
Sanam Chai, Chachoengsao	0.20814	0.0174419	0.0010073	0.00391192
Phon Sawan, Nakhon Phanom	0.255814	0.0174419	0.000330947	0.00273083
Khoksri Suphan, Sakon Nakhon	0.382558	0.0174419	0.000111551	0.00273083
Pak Pla, Nakhon Phanom	0.072093	0.0174419	0.000102272	0.00273083
Wang Yang, Nakhon Phanom	0.187209	0.0174419	4.72032e-05	0.00273083
Rope, Maha Sarakham	0.0325581	0.0174419	2.57378e-05	0.00273083
Kanlayaniwattana, Chiang Mai	0	0.0174419	0	0.00118476
Serm Ngam, Lampang	0.67907	0.0162791	0.00016687	0.00273083
Srisamrong, Sukhothai	0.0406977	0.0162791	7.89821e-05	0.00273083
Pa Tio, Yasothon	0.0476744	0.0162791	8.3382e-06	0.00273083
Chonabot, Khon Kaen	0	0.0162791	0	0.00118476
Bueng Khong Long, Bueng Kan	0.00581395	0.0151163	0.000924193	0.00391376
Sankhaburi, Chainat	0.432558	0.0151163	0.00139671	0.00391192
Chom Phra, Surin	0.00930233	0.0151163	0.000691182	0.00273083
Nine Liao, Nakhon Sawan	0.0802326	0.0151163	8.30886e-05	0.00273083
Prajak Silpakhom, Udon Thani	0.215116	0.0151163	2.91807e-05	0.00273083
Na Mom, Songkhla	0.0209302	0.0151163	1.12451e-05	0.00273083
Ubonrat, Khon Kaen	0.00348837	0.0151163	1.12962e-06	0.00273083
Prakhonchai, Buriram	0	0.0151163	0	0.00118476
Nong Ki, Buriram	0	0.0151163	0	0.00118476
Sukirin, Narathiwat	0	0.0151163	0	0.00118476
Nong Bua, Nakhon Sawan	0.205814	0.0139535	0.000160424	0.00273083
Yang Talad, Kalasin	0.00465116	0.0139535	3.84101e-06	0.00273083
Lamae, Chumphon	0.0883721	0.0139535	2.58425e-07	0.00273083
Taa Rue, Phra Nakhon Si Ayutthaya	0.0581395	0.0139535	0	0.00273083
Namon, Kalasin	0	0.0139535	0	0.00118476
Chat Trakan, Phitsanulok	0.0639535	0.0127907	0.000875509	0.00391192
Khlong Lan, Kamphaeng Phet	0.0790698	0.0127907	0.000216028	0.00273083
Praprom, Nakhon Si Thammarat	0.0174419	0.0127907	3.07202e-06	0.00273083
Sanom, Surin	0.00930233	0.0127907	2.83421e-06	0.00273083
Samut Sakhon, Samut Sakhon	0	0.0127907	0	0.0011866
Ban Lat, Phetchaburi	0	0.0127907	0	0.00118476
Kae Dam, Maha Sarakham	0	0.0127907	0	0.00118476
Bang Saphan Noi, Prachuap Khiri Khan	0.19186	0.0116279	0.00203683	0.00273083
Tha Maka, Kanchanaburi	0.184884	0.0116279	0.000134245	0.00273083
Prai Bueng, Sisaket	0.00813953	0.0116279	3.65591e-05	0.00273083
Sahasakhan, Kalasin	0.00232558	0.0116279	1.15614e-05	0.00273083
Don Chan, Kalasin	0.0395349	0.0116279	3.63298e-07	0.00273083
Sri Mueang Mai, Ubon Ratchathani	0	0.0116279	0	0.00118476
Nong Prue, Kanchanaburi	0.584884	0.0104651	0.00106386	0.00273083
Khon San, Chaiyaphum	0.0151163	0.0104651	7.78926e-06	0.00273083
Thung Khao Luang, Roi Et	0.0418605	0.0104651	7.16873e-06	0.00273083
Ban Kruat, Buriram	0.00465116	0.0104651	3.85359e-07	0.00273083
Benjalak, Sisaket	0.0197674	0.0104651	2.09261e-07	0.00273083
Srang Com, Udon Thani	0	0.0104651	0	0.00118476
Amphawa, Samut Songkhram	0	0.0104651	0	0.00118476
Non Sang, Nong Bua Lamphu	0	0.0104651	0	0.00118476
Koh Phangan, Surat Thani	0	0.0104651	0	0.00118476
Moung Sarm Sib, Ubon Ratchathani	0.25814	0.00930233	0.00109306	0.00391376
Pak Phra Yoon, Phatthalung	0.0593023	0.00930233	0.000561809	0.00273083
Deum Bang Nang Boch, Suphanburi	0.0383721	0.00930233	0.000205716	0.00273083
Nue Klong, Krabi	0.0476744	0.00930233	7.5008e-06	0.00273083
Kud Khao Poon, Ubon Ratchathani	0.0290698	0.00930233	4.97722e-06	0.00273083
Phu Kam Yao, Phayao	0.115116	0.00930233	4.09981e-06	0.00273083
Chumphon Buri, Surin	0.0267442	0.00930233	2.55862e-07	0.00273083
Khlong Hoi Khong, Songkhla	0.00116279	0.00930233	8.58112e-06	0.0011866
Trakan Phuetphon, Ubon Ratchathani	0	0.00930233	0	0.00118476
Kham Ta Kla, Sakon Nakhon	0	0.00930233	0	0.00118476
Kap Choeng, Surin	0	0.00930233	0	0.00118476
Huai Phueng, Kalasin	0	0.00930233	0	0.00118476
Vibhavadi, Surat Thani	0	0.00930233	0	0.00118476
Koo Muang, Buriram	0.376744	0.00813953	0.00126135	0.00273083
Satuk, Buriram	0.437209	0.00813953	0.000108769	0.00273083
Sun Ti Suk, Nan	0.0627907	0.00813953	5.4007e-05	0.00273083
Lat Bua Luang, Phra Nakhon Si Ayutthaya	0.0197674	0.00813953	2.99792e-06	0.00273083
Ban Dan, Buriram	0.0290698	0.00813953	2.72578e-06	0.00273083
Thanyaburi, Pathum Thani	0.0174419	0.00813953	3.51985e-07	0.00273083
Khao Khitchakut, Chanthaburi	0.00348837	0.00813953	7.52031e-07	0.0011866
Khao Kho, Phetchabun	0	0.00813953	0	0.00118476
Large, Chaiyaphum	0	0.00813953	0	0.00118476
Khok Pho Chai, Khon Kaen	0	0.00813953	0	0.00118476
Song Kwai, Nan	0	0.00813953	0	0.00118476
Sai Sai, Kalasin	0.0802326	0.00697674	0.000136628	0.00273083
Sila Lat, Sisaket	0.022093	0.00697674	1.40872e-05	0.00273083
Pob Phra, Tak	0.00232558	0.00697674	1.25712e-05	0.00273083
Lamduan, Surin	0	0.00697674	0	0.00118476
Sri Narong, Surin	0	0.00697674	0	0.00118476
Chawang, Nakhon Si Thammarat	0	0.00697674	0	0.00118476
Kathu, Phuket	0	0.00697674	0	0.00118476
Nong Hong, Buriram	0.0267442	0.00581395	0.000224283	0.00273083
Sawankhalok, Sukhothai	0.022093	0.00581395	1.16595e-05	0.00273083
Phon Sai, Roi Et	0.0127907	0.00581395	5.13151e-06	0.00273083
Mueang Chan, Sisaket	0.0174419	0.00581395	8.09612e-07	0.00273083
Phra Samut Chedi, Samut Prakan	0.0116279	0.00581395	5.03675e-07	0.00273083
Tao Ngo, Sakon Nakhon	0.0139535	0.00581395	0	0.00273083
Laem Ngob, Trat	0.152326	0.00581395	0	0.00273083
Nadun, Maha Sarakham	0.00116279	0.00581395	2.52085e-06	0.0011866
Mae Wong, Nakhon Sawan	0	0.00581395	0	0.00118476
Kumphawapi, Udon Thani	0	0.00581395	0	0.00118476
Nong Saeng, Udon Thani	0	0.00581395	0	0.00118476
New House Chaiyaphot, Buriram	0	0.00581395	0	0.00118476
Non Suwan, Buriram	0	0.00581395	0	0.00118476
Non Sila, Khon Kaen	0	0.00581395	0	0.00118476
Taa Phraya, Sa Kaeo	0	0.00581395	0	0.00118476
Phana, Amnat Charoen	0	0.00581395	0	0.00118476
Ong Ka Ruk, Nakhon Nayok	0.609302	0.00465116	0.00115916	0.00427689
Lan Krabue, Kamphaeng Phet	0.027907	0.00465116	0.000110963	0.00273083
Wang Nam Khiao, Nakhon Ratchasima	0.00348837	0.00465116	9.62502e-06	0.00273083
Tha Chana, Surat Thani	0.19186	0.00465116	2.20519e-06	0.00273083
Na Pho, Buriram	0.00813953	0.00465116	1.15432e-06	0.00273083
Pathumrat, Roi Et	0.00116279	0.00465116	9.73229e-07	0.00273083
Sika, Trang	0.0302326	0.00465116	2.14902e-07	0.00273083
Samut Songkhram, Samut Songkhram	0.0162791	0.00465116	0	0.00273083
Paksat, Bueng Kan	0	0.00465116	0	0.0011866
Sri Sakorn, Narathiwat	0	0.00465116	0	0.0011866
Kaeng Sanam Nang, Nakhon Ratchasima	0	0.00465116	0	0.00118476
Wang Sam Doctor, Udon Thani	0	0.00465116	0	0.00118476
Lan Sak, Uthai Thani	0	0.00465116	0	0.00118476
Ban Phaeo, Samut Sakhon	0	0.00465116	0	0.00118476
Nong Hee, Roi Et	0	0.00465116	0	0.00118476
Big Waeng, Khon Kaen	0	0.00465116	0	0.00118476
Non Daeng, Nakhon Ratchasima	0	0.00465116	0	0.00118476
Nayia, Ubon Ratchathani	0	0.00465116	0	0.00118476
Nabon, Nakhon Si Thammarat	0	0.00465116	0	0.00118476
Phak Hai, Phra Nakhon Si Ayutthaya	0	0.00465116	0	0.00118476
Ban Ta Khun, Surat Thani	0	0.00465116	0	0.00118476
Tha Pla, Uttaradit	0.094186	0.00348837	0.000901924	0.00391376
Phatthalung, Phatthalung	0.0546512	0.00348837	0.000874572	0.00391376
Pa Mok, Ang Thong	1.55233	0.00348837	0.000532243	0.00273083
Mueang Nonthaburi, Nonthaburi	0.00581395	0.00348837	0.000186023	0.00273083
Puey Noi, Khon Kaen	0.355814	0.00348837	4.5132e-06	0.00273083
Nam Kliang, Sisaket	0.00930233	0.00348837	1.23859e-07	0.00273083
Waeng Noi, Khon Kaen	0	0.00348837	0	0.0011866
Mae Pen, Nakhon Sawan	0	0.00348837	0	0.00118476
Dong Luang, Mukdahan	0	0.00348837	0	0.00118476
Tha Kanso, Kalasin	0	0.00348837	0	0.00118476
Waritchaphum, Sakon Nakhon	0	0.00348837	0	0.00118476
Phu Pha Man, Khon Kaen	0	0.00348837	0	0.00118476
Din Daeng, Bangkok	0	0.00348837	0	0.00118476
Lat Phrao, Bangkok	0	0.00348837	0	0.00118476
Don Sak, Surat Thani	0	0.00348837	0	0.00118476
Yeong, Narathiwat	0	0.00348837	0	0.00118476
Buntharik, Ubon Ratchathani	0.00232558	0.00232558	2.87867e-05	0.00273083
Mae Charim, Nan	0.0127907	0.00232558	2.53523e-05	0.00273083
Ku Kaew, Udon Thani	0.00116279	0.00232558	1.52755e-05	0.00273083
Bang Rachan Camp, Sing Buri	0.00581395	0.00232558	5.65205e-06	0.00273083
Prang Ku, Sisaket	0.00348837	0.00232558	3.56795e-06	0.00273083
Chalermprakiet, Nakhon Si Thammarat	0.0337209	0.00232558	7.3323e-07	0.00273083
Ban Laem, Phetchaburi	0.00348837	0.00232558	0	0.00273083
Phu Sing, Sisaket	0.00232558	0.00232558	0	0.00273083
Ban Muang, Sakon Nakhon	0.00116279	0.00232558	1.14897e-05	0.0011866
Min Buri, Bangkok	0.00116279	0.00232558	3.75572e-06	0.0011866
Sita, Nakhon Ratchasima	0	0.00232558	0	0.00118476
Phanom Phra, Roi Et	0	0.00232558	0	0.00118476
Samrong Thap, Surin	0	0.00232558	0	0.00118476
Candong, Buriram	0	0.00232558	0	0.00118476
Bang Na, Bangkok	0	0.00232558	0	0.00118476
Non Din Daeng, Buriram	0	0.00232558	0	0.00118476
Song Dao, Sakon Nakhon	0	0.00232558	0	0.00118476
Nong Na Kham, Khon Kaen	0	0.00232558	0	0.00118476
Tan Sum, Ubon Ratchathani	0	0.00232558	0	0.00118476
Bang Ban, Phra Nakhon Si Ayutthaya	0	0.00232558	0	0.00118476
Sri That, Udon Thani	0	0.00232558	0	0.00118476
Bua Lai, Nakhon Ratchasima	0	0.00232558	0	0.00118476
Phu Phan, Sakon Nakhon	0	0.00232558	0	0.00118476
Yarang, Pattani	0	0.00232558	0	0.00118476
Sangsang, Nakhon Ratchasima	0	0.00232558	0	0.00118476
Kut Bak, Sakon Nakhon	0	0.00232558	0	0.00118476
Kabang, Yala	0	0.00232558	0	0.00118476
Fak Tha, Uttaradit	0	0.00232558	0	0.00118476
Yaha, Yala	0	0.00232558	0	0.00118476
Raman, Yala	0	0.00232558	0	0.00118476
Su -ngai Padi, Narathiwat	0	0.00232558	0	0.00118476
Than To, Yala	0	0.00232558	0	0.00118476
Yaring, Pattani	0	0.00232558	0	0.00118476
Waeng, Narathiwat	0	0.00232558	0	0.00118476
Bangkok, Bangkok	0.0162791	0.00116279	0.000861947	0.00273083
Saphan Sung, Bangkok	0.00116279	0.00116279	0.000262472	0.00273083
Phonna Kaew, Sakon Nakhon	0.134884	0.00116279	0.000231716	0.00273083
Bang Khae, Bangkok	0.00232558	0.00116279	0.000142925	0.00273083
Lat Krabang, Bangkok	0.00232558	0.00116279	3.454e-05	0.00273083
Khlong Sam Wa, Bangkok	0.00116279	0.00116279	1.471e-05	0.00273083
Yang Chum Noi, Sisaket	0.0139535	0.00116279	1.37968e-05	0.00273083
Na Yoong, Udon Thani	0.00116279	0.00116279	1.32772e-05	0.00273083
Sam Ko, Ang Thong	0.00232558	0.00116279	8.97936e-06	0.00273083
Sapphaya, Chainat	0.0209302	0.00116279	7.84875e-06	0.00273083
Wang Sai Poon, Phichit	0.0186047	0.00116279	7.80988e-06	0.00273083
Wang Hin, Sisaket	0.00348837	0.00116279	2.60906e-06	0.00273083
Chian Yai, Nakhon Si Thammarat	0.0232558	0.00116279	8.67864e-07	0.00273083
Non Narai, Surin	0.00813953	0.00116279	7.90343e-07	0.00273083
Panare, Pattani	0.00232558	0.00116279	2.70731e-07	0.0011866
Na Haw, Loei	0.00116279	0.00116279	0	0.0011866
Wiang Kao, Khon Kaen	0	0.00116279	0	0.0011866
Yang Mueang, Nakhon Ratchasima	0	0.00116279	0	0.00118476
Suwan Khuha, Nong Bua Lamphu	0	0.00116279	0	0.00118476
Ban Kha, Ratchaburi	0	0.00116279	0	0.00118476
Uthai, Phra Nakhon Si Ayutthaya	0	0.00116279	0	0.00118476
Pho Tak, Nong Khai	0	0.00116279	0	0.00118476
Sena, Phra Nakhon Si Ayutthaya	0	0.00116279	0	0.00118476
Bang Kapi, Bangkok	0	0.00116279	0	0.00118476
Samphanthawong, Bangkok	0	0.00116279	0	0.00118476
Thonburi, Bangkok	0	0.00116279	0	0.00118476
Chatuchak, Bangkok	0	0.00116279	0	0.00118476
Bang Sao Thong, Samut Prakan	0	0.00116279	0	0.00118476
Khwa Sinarin, Surin	0	0.00116279	0	0.00118476
Seka, Bueng Kan	0	0.00116279	0	0.00118476
Bueng Khong Long, Nong Khai	0	0.00116279	0	0.00118476
Khok Charoen, Lop Buri	0	0.00116279	0	0.00118476
Chain Phiphi, Bueng Kan	0	0.00116279	0	0.00118476
Pang Sila Thong, Kamphaeng Phet	0	0.00116279	0	0.00118476
Tak city, Tak	0	0.00116279	0	0.00118476
Bang Khun Thian, Bangkok	0	0.00116279	0	0.00118476
Fao Rai, Nong Khai	0	0.00116279	0	0.00118476
Mahachana Chai, Yasothon	0	0.00116279	0	0.00118476
Takiab, Chachoengsao	0	0.00116279	0	0.00118476
Somdej, Kalasin	0	0.00116279	0	0.00118476
Lat Lum Kaeo, Pathum Thani	0	0.00116279	0	0.00118476
Tha Phae, Satun	0	0.00116279	0	0.00118476
Samchai, Kalasin	0	0.00116279	0	0.00118476
Sai Buri, Pattani	0	0.00116279	0	0.00118476
Ko Lanta, Krabi	0	0.00116279	0	0.00118476
Pathumwan, Bangkok	0	0.00116279	0	0.00118476
Bannang Sata, Yala	0	0.00116279	0	0.00118476
Bacho, Narathiwat	0	0.00116279	0	0.00118476
Kuan Don, Satun	0	0.00116279	0	0.00118476
Phan Thong, Chonburi	2.56395	0	0	0.00154973
Dusit, Bangkok	0.00232558	0	0	0.00154973
Bang Sue, Bangkok	0.00465116	0	0	0.00154973
Phutthisong, Buriram	0.0302326	0	0	0.00154973
Pak Kred, Nonthaburi	0.00348837	0	0	0.00154973
Bang Kon Thee, Samut Songkhram	0.0360465	0	0	0.00154973
Bang Bua Thong, Nonthaburi	0.00116279	0	0	0.00154973
Bueng Kum, Bangkok	0.00116279	0	0	0.00154973
Jang Dan, Roi Et	0.00232558	0	0	0.00154973
Yannawa, Bangkok	0.00232558	0	0	0.00154973
Wang Thonglang, Bangkok	0.00116279	0	0	0.00154973
Bang Kruai, Nonthaburi	0.00232558	0	0	0.00154973
Ban Phraek, Phra Nakhon Si Ayutthaya	0.0232558	0	0	0.00154973
Bangplad, Bangkok	0.00232558	0	0	0.00154973
Thung Khru, Bangkok	0.00116279	0	0	1.834e-06
Prawet, Bangkok	0.00116279	0	0	1.834e-06

## Sheet: ProvinceCarcass
ID_English	OutDeg	Indeg	Between	Frag
Chiang Mai	452.421	697.355	0.0382036	0.0391274
Nakhon Pathom	3811.16	518.408	0.11115	0.0261427
Chachoengsao	4649.8	503.224	0.0598889	0.0261427
Samut Sakhon	1982.18	777.684	0.0508081	0.0261427
Samut Prakan	2196.88	1219.07	0.0443556	0.0261427
Bangkok	154.224	5626.09	0.0437082	0.0261427
Lop Buri	1077.39	248.816	0.0380458	0.0261427
Pathum Thani	4207.49	1091.86	0.0356152	0.0261427
Ratchaburi	934.816	243.632	0.0351889	0.0261427
Surat Thani	633.618	322.408	0.0310436	0.0261427
Khon Kaen	2160.93	379.132	0.0300234	0.0261427
Nakhon Ratchasima	326.224	767.25	0.0238717	0.0261427
Ayutthaya	367.566	500.671	0.0174268	0.0261427
Chonburi	238.421	1301.25	0.0154056	0.0261427
Saraburi	256.947	296.158	0.013043	0.0261427
Suphan Buri	27.1316	195	0.0125796	0.0261427
Nakhon Sawan	70.2895	317.855	0.0122083	0.0261427
Chiang Rai	58.5921	367.211	0.011328	0.0261427
Nong Khai	104.789	270.197	0.0107046	0.0261427
Phitsanulok	109.934	360.618	0.00986477	0.0261427
Lampang	72.5789	248.816	0.00936033	0.0261427
Prachuap Khiri Khan	32.7105	254.737	0.0087737	0.0261427
Rayong	67.7105	454.711	0.00798208	0.0261427
Ubon Ratchathani	69.25	381.382	0.00777492	0.0261427
Narathiwat	10.3684	1.03947	0.0076456	0.0261427
Nonthaburi	168.526	1067.89	0.00742941	0.0261427
Udon Thani	126.737	434.579	0.00710818	0.0261427
Phetchabun	19.9079	215.974	0.00685341	0.0261427
Sa Kaeo	97.0263	142.355	0.00659789	0.0261427
Phuket	15.2368	383.737	0.00583419	0.0261427
Songkhla	2.65789	394.263	0.0043652	0.0261427
Kamphaeng Phet	24.6316	209.974	0.00396729	0.0261427
Phrae	61.6842	117.395	0.00384041	0.0261427
Surin	118.763	244.342	0.00365898	0.0261427
Tak	200.645	138.421	0.00360017	0.0261427
Nakhon Phanom	2.25	178.684	0.00351674	0.0261427
Nakhon Si Thammarat	43.3947	254.013	0.00351074	0.0261427
Phatthalung	295.947	57.9079	0.00273081	0.0261427
Lamphun	215.789	177.092	0.00264961	0.0261427
Sakon Nakhon	8.98684	236.868	0.00264588	0.0261427
Nong Bua Lamphu	158.105	83.25	0.0026417	0.0261427
Mukdahan	37.0921	111.132	0.00248508	0.0261427
Sukhothai	101.763	139.895	0.0022808	0.0261427
Chai Nat	5.86842	78.7368	0.00215257	0.0261427
Roi Et	40.5	225.605	0.0019657	0.0261427
Loei	4.84211	195.842	0.00191069	0.0261427
Prachin Buri	16.5658	171.789	0.0017268	0.0261427
Sing Buri	6.65789	62.4737	0.00166731	0.0261427
Phangnga	37.1842	104.868	0.00162985	0.0261427
Si Sa Ket	42.0526	194.618	0.00162177	0.0261427
Ang Thong	113.5	65.6447	0.00138145	0.0261427
Trat	0.328947	85.3026	0.00129726	0.0261427
Yasothon	60.6579	97.1711	0.00128008	0.0261427
Krabi	1.71053	138.684	0.00111891	0.0261427
Chumphon	3.97368	167.553	0.00110566	0.0261427
Trang	0.526316	108.066	0.00107695	0.0261427
Kanchanaburi	11.2895	136.105	0.000987576	0.0261427
Maha Sarakham	0.434211	274.013	0.00093442	0.0261427
Buriram	10.4474	306.184	0.000933839	0.0261427
Satun	5.28947	46.8816	0.000837662	0.0261427
Uttaradit	20.3158	105.711	0.000830261	0.0261427
Yala	4.28947	23.4474	0.000747029	0.0261427
Kalasin	0.592105	171.724	0.00059632	0.0261427
Ranong	60.9342	57.6316	0.000582665	0.0261427
Bueng Kan	1.25	104.987	0.000379757	0.0261427
Amnat Charoen	24.4342	67.8026	0.000325464	0.0261427
Nakhon Nayok	24.1316	134.303	0.000324704	0.0261427
Chanthaburi	13.9211	153.013	0.000318234	0.0261427
Uthai Thani	51.8816	68.8158	0.000285588	0.0261427
Phichit	26.3947	215.329	0.000185288	0.0261427
Chaiyaphum	0.552632	234.645	0.000168955	0.0261427
Nan	3.17105	110.684	0.000165543	0.0261427
Phayao	6.47368	165.974	0.000128513	0.0261427
Phetchaburi	1.01316	189.579	8.7556e-05	0.0261427
Samut Songkhram	2.82895	95.5395	5.48781e-05	0.0261427
Mae Hong Son	0.0263158	66.6974	0	0.0261427
Pattani	0	18.8553	0	0.0131579

## Sheet: DistrictCarcass
ID_English	OutDeg	Indeg	Between	Frag
Nakhon Pathom, Nakhon Pathom	220.695	27.8108	0.103214	0.0204483
Mueang Samut Sakhon, Samut Sakhon	165.342	53.3899	0.0646419	0.0177602
Chachoengsao, Chachoengsao	385.649	32.6112	0.0636467	0.01198
Khon Kaen, Khon Kaen	195.351	21.828	0.0537852	0.0250643
Phunphin, Surat Thani	62.4369	4.70642	0.0234257	0.0411996
Lam Luk Ka, Pathum Thani	346.573	28.8693	0.0228478	0.0142864
Phan, Chiang Rai	16.3165	2.61927	0.0185685	0.00929814
Chiang Mai, Chiang Mai	2.61468	39.0321	0.0184862	0.0158576
Nakhon Ratchasima, Nakhon Ratchasima	8.80963	33.6984	0.0168532	0.00387449
Samut Prakan, Samut Prakan	24.3601	42.961	0.0137001	0.00929499
Nong Khai, Nong Khai	9.15138	17.5195	0.0135746	0.0127562
Khlong Luang, Pathum Thani	13.6869	30.031	0.0119914	0.00503242
Ubon Ratchathani, Ubon Ratchathani	22.6628	11.3005	0.0107271	0.017391
Mukdahan, Mukdahan	3.21674	8.17661	0.00966294	0.0201423
Wang Noi, Phra Nakhon Si Ayutthaya	32.6101	12.336	0.00918125	0.00658789
Udon Thani, Udon Thani	8.98509	22.3647	0.00887386	0.00387449
Krabi, Krabi	0.600917	8.97133	0.00853587	0.0173563
Phatthana Nikhom, Lop Buri	93.8223	2.8383	0.00845576	0.00387449
Bang Phli, Samut Prakan	65.2374	31.6147	0.00838185	0.0120115
Lampang, Lampang	5.77638	15.1938	0.0083704	0.00503242
Khanu Woralakburi, Kamphaeng Phet	1.02064	2.25688	0.0073543	0.00658789
Koh Samui, Surat Thani	0.739679	11.4587	0.00681141	0.00658474
Hang Dong, Chiang Mai	0.065367	5.42202	0.00679831	0.0120052
Phitsanulok, Phitsanulok	8.11124	12.8716	0.00678637	0.00387449
Bueng Sam Phan, Phetchabun	1.46101	1.93807	0.00661541	0.0093013
Don Tum, Nakhon Pathom	35.8406	2.10436	0.00640769	0.00387449
Chiang Rai, Chiang Rai	1.63303	12.9656	0.0063528	0.00387449
Phichit, Phichit	0.699541	3.47706	0.00624144	0.0173942
Mae Sot, Tak	3.99656	7.34404	0.00616085	0.0119989
Sri Bunrueang, Nong Bua Lamphu	9.84977	1.90023	0.00614761	0.00929499
Bang Pakong, Chachoengsao	2.63647	20.2683	0.00600236	0.00929814
Surin, Surin	0.190367	2.36353	0.00599555	0.00387449
Uttaradit, Uttaradit	0.389908	7.08372	0.00596529	0.00387449
Kamphaeng Phet, Kamphaeng Phet	0.0963303	9.07454	0.0058512	0.00387449
Phuket, Phuket	1.31995	23.6032	0.00571403	0.0093013
Surat Thani, Surat Thani	0.50344	11.1468	0.00556537	0.00658789
Saraphi, Chiang Mai	14.5482	4.56881	0.00546691	0.00503242
Phrae, Phrae	4.9289	7.67431	0.00484875	0.00503242
Nong Suea, Pathum Thani	0.254587	0.103211	0.00458596	0.00929183
Wat Bot, Phitsanulok	0.0149083	0.349771	0.0045857	0.0147092
Wang Thong, Phitsanulok	0.352064	1.82798	0.0045626	0.0119768
Phra Phutthabat, Saraburi	22.2959	2.8211	0.00455032	0.00929814
Ton, Uttaradit	0.477064	0.255734	0.00453765	0.0147155
Phayao, Phayao	0.191514	7.1422	0.00449355	0.00387449
Sisaket, Sisaket	2.42546	6.28096	0.00438018	0.00387449
Lamphun, Lamphun	12.3406	11.281	0.00435526	0.00503242
Tak, Tak	16.9461	1.58945	0.00420603	0.00387449
Sangkha, Surin	1.36812	1.52982	0.00395874	0.00387449
Nakhon Sawan, Nakhon Sawan	0.174312	12.9702	0.00390442	0.00658474
Kantharalak, Sisaket	0.0252294	4.10206	0.00371198	0.0119895
Sampran, Nakhon Pathom	22.1261	16.4576	0.00363315	0.00387449
Bang Sao Thong, Samut Prakan	98.1227	11.9507	0.00359484	0.00387449
Chomthong, Chiang Mai	0.0905963	3.42431	0.00358652	0.00387449
Bang Bua Thong, Nonthaburi	10.4381	18.7844	0.0035476	0.00387449
Wiang Chai, Chiang Rai	0.430046	1.22477	0.00353974	0.00387449
Laplae, Uttaradit	0.381881	0.833716	0.00347893	0.0120115
Wat Sing, Chainat	0.104358	0.954128	0.00347226	0.00658789
Phaya Mengrai, Chiang Rai	0.0665138	2.91284	0.00342866	0.0119958
Pichai, Uttaradit	0.130734	1.85436	0.00341274	0.0120115
Kamphaeng Saen, Nakhon Pathom	1.88188	3.08601	0.0033983	0.00658474
Phetchabun, Phetchabun	0.0951835	8.08142	0.00315376	0.00387449
Trang, Trang	0.0424312	6.70298	0.00314209	0.00929814
Mae Fah Luang, Chiang Rai	0.00114679	0.713303	0.00309225	0.00929183
Min Buri, Bangkok	3.29472	17.453	0.00304361	0.00387449
Surin, Surin	5.22133	9.42661	0.00296846	0.00387449
San Pa Tong, Chiang Mai	5.42317	2.22362	0.00282427	0.00502926
Bang Nam Pru, Chachoengsao	10.8372	5.61812	0.00280056	0.00387449
Phang Nga city, Phang Nga	3.08486	2.77752	0.00279752	0.00387449
Pak Tho, Ratchaburi	49.8922	1.22477	0.00277667	0.00503242
Bang Lamung, Chon Buri	0.588303	32.6135	0.00271386	0.00387449
Sai Mun, Yasothon	5.26491	0.322248	0.00268861	0.00850621
Teng, Chiang Rai	2.63188	3.15826	0.00268409	0.00929814
Loei, Loei	0.647936	9.51606	0.00264449	0.00659105
Amnat Charoen, Amnat Charoen	2.14106	5.11697	0.00258506	0.00658789
Lom Sak, Phetchabun	0.236239	4.01835	0.00256038	0.00503242
Doi Saket, Chiang Mai	8.94151	3.11009	0.00254588	0.00658789
Sirindhorn, Ubon Ratchathani	0.00573394	3.07454	0.00245711	0.00928868
Prawet, Bangkok	2.50459	15.3234	0.00244572	0.00387449
Sankampang, Chiang Mai	7.61468	5.60436	0.00244416	0.00387449
Thung Song, Nakhon Si Thammarat	1.93005	5.07683	0.00236087	0.00659105
Lam Sonthi, Lop Buri	0.00229358	0.243119	0.00234992	0.00929814
Hua Hin, Prachuap Khiri Khan	0.212156	13.0298	0.0023161	0.00387449
Chiang Khong, Chiang Rai	0.00688073	4.79587	0.00230341	0.00929814
Warin Chamrap, Ubon Ratchathani	1.1961	8.11468	0.00229278	0.00653741
Satun, Satun	0.461009	2.51491	0.00228248	0.00619035
Sa Kaeo, Sa Kaeo	7.81995	3.85206	0.00225688	0.00387449
Lat Yao, Nakhon Sawan	0.00344037	3.98394	0.00225374	0.00658789
Bang Len, Nakhon Pathom	21.2202	2.11583	0.00218183	0.00387449
Denchai, Phrae	0.43922	0.280963	0.00213085	0.00619035
Suphanburi, Suphanburi	1.62385	8.11353	0.00209815	0.00387449
Buriram city, Buriram	0.0263761	10.695	0.00204496	0.00387449
Phanat Nikhom, Chon Buri	7.3922	4.3039	0.00196802	0.00387449
Lan Sak, Uthai Thani	4.23165	0.557339	0.0019502	0.00387449
Klaeng, Rayong	0.0550459	3.75688	0.00194712	0.00387449
Kuan Khanun, Phatthalung	5.76835	0.684633	0.00189308	0.00502926
Sukhothai, Sukhothai	1.94037	2.05619	0.00184356	0.00774267
Nakhon Si Thammarat, Nakhon Si Thammarat	1.77638	8.50344	0.00184296	0.00658474
Ranong, Ranong	7.07569	4.65138	0.00184088	0.00658789
Hang Chut, Lampang	0.180046	0.911697	0.00183226	0.00658789
Sansai, Chiang Mai	24.9564	9.51376	0.00179878	0.00387449
Bang Rakam, Phitsanulok	0.324541	0.957569	0.00178219	0.00658789
Pak Chong, Nakhon Ratchasima	0.332569	10.3142	0.00175497	0.00658789
Lao Kwan, Kanchanaburi	0.00229358	0.15367	0.00174831	0.00658789
Sungai Kolok, Narathiwat	0.213303	0.0688073	0.00173157	0.00387449
Kalasin, Kalasin	0.0470183	6.90252	0.00172758	0.00387449
Non Sung, Nakhon Ratchasima	1.40482	0.933486	0.00172262	0.00503242
Sriracha, Chon Buri	0.938073	30.2569	0.00167766	0.00387449
Sai Ngam, Kamphaeng Phet	0.065367	0.488532	0.00161129	0.00657527
Mae Lao, Chiang Rai	1.0172	1.66743	0.00158168	0.00387449
Roi Et, Roi Et	3.22706	8.95528	0.00155049	0.00387449
Sakon Nakhon, Sakon Nakhon	0.0172018	8.63073	0.00154309	0.00387449
Photharam, Ratchaburi	29.25	2.85206	0.00154269	0.00387449
Kanchanadit, Surat Thani	2.91399	0.966743	0.00147537	0.00658789
Ratchaburi, Ratchaburi	0.259174	7.25459	0.00143073	0.00387449
Aranyaprathet, Sa Kaeo	0.206422	5.17202	0.00138525	0.00387449
Chon Buri, Chon Buri	0.0527523	30.4679	0.00138513	0.00657843
Thalang, Phuket	0.00114679	4.50459	0.00128691	0.00658474
Chum Saeng, Nakhon Sawan	1.18693	0.760321	0.00128566	0.00658789
Nakhon Thai, Phitsanulok	0.00573394	2.22706	0.00126222	0.00657212
Phrao, Chiang Mai	0.00114679	0.68922	0.00123466	0.00387449
Fang, Chiang Mai	0.856651	3.18693	0.00123229	0.00387449
Chum Tabong, Nakhon Sawan	0.387615	1.04931	0.00122931	0.00658789
Mae Taeng, Chiang Mai	2.13876	1.24083	0.00121714	0.00387449
Hod, Chiang Mai	0.0424312	1.11583	0.00121288	0.00658474
Songkhla, Songkhla	0.00229358	4.27982	0.00117188	0.00658789
Chaiyaphum, Chaiyaphum	0.0229358	9.71445	0.00117085	0.00657843
Sikhoraphum, Surin	0.105505	0.34289	0.00116811	0.00658158
Lop Buri, Lop Buri	0.00114679	10.1422	0.00116585	0.00658789
Moung Sam Sib, Ubon Ratchathani	0.00344037	3.32225	0.00115375	0.00658158
Cha -am, Phetchaburi	0.0883028	4.58486	0.0011496	0.00658474
Phu Sang, Phayao	0.334862	1.59862	0.00114347	0.00658789
Si Satchanalai, Sukhothai	0.00114679	2.11812	0.00114302	0.00658789
Mae Ai, Chiang Mai	0.576835	0.631881	0.00114128	0.00657843
Nam Khun, Ubon Ratchathani	0.375	1.09174	0.00113905	0.00658789
Khlong Thom, Krabi	0.00917431	0.737385	0.00113903	0.00658789
Selaphum, Roi Et	0.00573394	1.22936	0.00113811	0.00658789
Pray Phra Ya, Krabi	0.294725	0.12844	0.00113531	0.00658474
Lang Suan, Chumphon	0.00802752	1.32339	0.0011351	0.00658789
Bang Bo, Samut Prakan	0.00344037	6.45069	0.00113472	0.00658789
Ban Na San, Surat Thani	0.00917431	1.31651	0.00113362	0.00658789
Nong Ruea, Khon Kaen	0.00114679	1.76605	0.00113231	0.00658789
Ang Thong, Ang Thong	9.66399	2.5539	0.00105364	0.00387449
Nakhon Chai Si, Nakhon Pathom	33.1089	3.91055	0.000985018	0.00387449
Ban Dung, Udon Thani	0.158257	2.18349	0.000979651	0.00387449
Pathum Thani, Pathum Thani	0.827982	8.46216	0.000977225	0.00387449
Bangkok, Bangkok	0.0860092	0.485092	0.000952284	0.00387449
Phutthamonthon, Nakhon Pathom	12.383	4.78784	0.000941954	0.00387449
Rayong, Rayong	1.10206	22.1709	0.000885764	0.00387449
Chumphon, Chumphon	0.337156	7.65482	0.000884462	0.00387449
Lat Lum Kaeo, Pathum Thani	6.92431	7.01147	0.000883566	0.00387449
Nakhon Phanom, Nakhon Phanom	0.0802752	6.87729	0.000864553	0.00387449
Lat Krabang, Bangkok	3.95528	15.8245	0.000801148	0.00387449
Phitsanulok, Phitsanulok	1.29817	9.76606	0.000792621	0.00387449
Phanom Sarakham, Chachoengsao	7.44495	2.04587	0.000758661	0.00387449
Chonabot, Khon Kaen	0.0240826	0.649083	0.000741461	0.00387449
Sam Khok, Pathum Thani	0.316514	1.31995	0.000734629	0.00387449
Bang Saphan, Prachuap Khiri Khan	6.6422	1.71674	0.000731097	0.00502926
Kabin Buri, Prachinburi	1.39794	4.29472	0.000722547	0.00387449
Nakhon Nayok, Nakhon Nayok	1.9805	7.6078	0.000713468	0.00387449
Hat Yai, Songkhla	0.191514	17.5	0.000704416	0.00387449
Thong Saen Khan, Uttaradit	1.95413	0.22133	0.000681742	0.00503242
Rattanaburi, Surin	6.5	1.10206	0.000675586	0.00503242
Prang, Kamphaeng Phet	0.682339	1.16399	0.000662084	0.00387449
Mae Wong, Nakhon Sawan	0.511468	1.34518	0.00063422	0.00387449
Phatthalung, Phatthalung	16.9794	3.18922	0.000632092	0.00387449
Pluak Daeng, Rayong	8.15252	10.6846	0.000623882	0.00387449
Bang Yai, Nonthaburi	3.57798	22.3429	0.00058751	0.00387449
Dan Chang, Suphanburi	0.135321	0.125	0.000584777	0.00387449
Krathum Baen, Samut Sakhon	7.41743	13.4989	0.000583669	0.00387449
Renu Nakhon, Nakhon Phanom	0.0516055	0.545872	0.000575742	0.00503242
Sankhaburi, Chainat	0.106651	0.567661	0.000558016	0.00387449
Sawang Weewong, Ubon Ratchathani	1.01261	0.00114679	0.000534259	0.00503242
Nong Bua Lamphu, Nong Bua Lamphu	3.90826	3.64106	0.00053104	0.00387449
Bang Khla, Chachoengsao	22.0218	1.8922	0.000524302	0.00387449
Ban Rai, Uthai Thani	0.252294	1.41743	0.000507511	0.00502926
Wang Chan, Rayong	0.0848624	0.636468	0.000496151	0.00503242
Thung Saliam, Sukhothai	0.0711009	0.380734	0.000488423	0.00502926
Sun Ti Suk, Nan	0.0561927	0.00114679	0.000485838	0.00232848
Koh Chan, Chon Buri	0.424312	1.04472	0.000485243	0.00502926
Phan Thong, Chonburi	0.487385	3.42775	0.000454686	0.00387449
Bang Khen, Bangkok	0.0607798	13.8016	0.000429224	0.00387449
Tha Muang, Kanchanaburi	0.947248	2.68922	0.000426008	0.00387449
Bueng Kan, Bueng Kan	0.366972	5.19954	0.000420822	0.00122734
Krasang, Buriram	1.04931	0.372706	0.000413662	0.00387449
Sawang Arom, Uthai Thani	0.00229358	1.76032	0.000381584	0.00387449
Chanthaburi, Chanthaburi	1.26376	8.04817	0.000380771	0.00387449
Pak Kred, Nonthaburi	0.879587	16.6766	0.000374644	0.00387449
Chainat, Chainat	0.306193	2.62959	0.000374053	0.00387449
Chai Prakan, Chiang Mai	0.178899	0.774083	0.000363129	0.00387449
Soong Men, Phrae	0.00573394	0.747706	0.000354553	0.00387449
Bang Bon, Bangkok	0.25344	16.3085	0.000347953	0.00387449
Sangsang, Nakhon Ratchasima	0.0802752	0.486239	0.000332112	0.00387449
Uthumphon Phisai, Sisaket	1.05505	0.978211	0.000331698	0.00387449
Bo Thong, Chonburi	12.2592	0.316514	0.000302782	0.00387449
Satuk, Buriram	0.00114679	1.35895	0.000301438	0.00387449
Mae Rim, Chiang Mai	0.00344037	6.0883	0.00029307	0.00116739
Pak Thongchai, Nakhon Ratchasima	17.7534	2.43349	0.00028277	0.00387449
Khlong Toei, Bangkok	0.933486	16.6479	0.000281076	0.00387449
Kham Soi Nikom, Mukdahan	0.00229358	0.909404	0.000254321	0.00387449
Nong Chok, Bangkok	0.732798	7.66514	0.000249453	0.00387449
Ban Bueng, Chon Buri	0.767202	4.77982	0.000246744	0.00387449
Dej Udom, Ubon Ratchathani	4.66628	2.62959	0.000227816	0.00387449
Samchuk, Suphanburi	0.610092	1.54243	0.000225425	0.00387449
Mueang Sing Buri, Sing Buri	0.579128	2.76491	0.000221754	0.00387449
Bua Yai, Nakhon Ratchasima	0.357798	1.32683	0.000215792	0.00387449
Ban Pong, Ratchaburi	1.66514	6.40596	0.000214008	0.00387449
Nong Bua, Nakhon Sawan	0.0126147	1.45872	0.000213349	0.00387449
Phra Saeng, Surat Thani	0.00344037	0.853211	0.000210611	0.00118002
Arkad Umnoey, Sakon Nakhon	0.065367	1.41514	0.00020359	0.00387449
Phang Khon, Sakon Nakhon	0.705275	2.22706	0.000200178	0.00387449
Khok Samrong, Lop Buri	0.0733945	1.20642	0.000199523	0.00387449
Chiang Yuen, Maha Sarakham	0.0332569	1.36697	0.000197893	0.00387449
Sukhothai, Sukhothai	2.02752	4.44954	0.000196366	0.00387449
Sri Maha Phot, Prachinburi	0.0309633	4.6594	0.000193331	0.00387449
Nong Khae, Saraburi	0.0642202	5.22477	0.000191103	0.00387449
Nangrong, Buriram	0.0458716	5.62844	0.000189933	0.00387449
Na Kae, Nakhon Phanom	0.102064	1.16514	0.00018439	0.00387449
Kong Krailat, Sukhothai	3.31881	0.525229	0.000180145	0.00387449
Thanyaburi, Pathum Thani	0.558486	21.7993	0.000179844	0.00387449
Mae Sai, Chiang Rai	2.60206	7.32683	0.00017259	0.00387449
Nong Ya Sai, Suphanburi	0.0183486	0.00229358	0.000171165	0.00387449
Khun Tan, Chiang Rai	0.21789	1.87844	0.000161791	0.00387449
Taphan Hin, Phichit	0.00114679	2.90023	0.000160422	0.00387449
Thung Khru, Bangkok	0.62156	4.97018	0.00014628	0.00387449
Pa Sang, Lamphun	5.51376	2.16743	0.000145973	0.00387449
Bua Chet, Surin	0.336009	0.480505	0.000132277	0.00387449
Wattana Nakorn, Sa Kaeo	0.388761	0.444954	0.000131871	0.00387449
Kathu, Phuket	0.00688073	5.33716	0.000124856	0.00387449
Suan Luang, Bangkok	0.0149083	10.1858	0.000123155	0.00387449
Wan Yai, Mukdahan	0.291284	0.0149083	0.000120843	0.00387449
Nong Phai, Phetchabun	0.00344037	0.990826	0.00011601	0.00387449
Srinakarin, Phatthalung	0.0183486	0.213303	9.97251e-05	0.00387449
Yala, Yala	0.373853	2.04014	9.624e-05	0.00387449
Poten, Phichit	0.00114679	1.50344	9.2908e-05	0.00387449
Phu Sing, Sisaket	0.0183486	0.486239	8.97736e-05	0.00116739
Chalermprakiet, Saraburi	0.00917431	0.732798	8.93803e-05	0.00387449
Prachinburi, Prachinburi	0.0149083	4.37385	8.57371e-05	0.00387449
Sak Lek, Phichit	1.24541	0.21445	8.22286e-05	0.00387449
Sam Ngam, Phichit	0.349771	1.80505	7.91849e-05	0.00387449
Naga Lang, Nong Bua Lamphu	0.021789	1.06193	7.85574e-05	0.00387449
Wi Han Daeng, Saraburi	0.0389908	1.07454	7.75497e-05	0.00387449
Bang Khae, Bangkok	0.120413	19.5975	7.52845e-05	0.00387449
Thung Si Udom, Ubon Ratchathani	0.00229358	0.309633	7.38184e-05	0.00387449
Banphot Phisai, Nakhon Sawan	2.37041	0.415138	7.28554e-05	0.00387449
Ao Luek, Krabi	0.0172018	0.788991	7.10658e-05	0.00387449
Mae Suai, Chiang Rai	0.00344037	0.845183	7.08559e-05	0.00387449
Kaeng Khoi, Saraburi	0.0126147	3.14564	7.0203e-05	0.00387449
Sikhio, Nakhon Ratchasima	0.0114679	2.23853	6.9636e-05	0.00387449
Khlong Lan, Kamphaeng Phet	0.0332569	0.0412844	6.84661e-05	0.00387449
Samut Songkhram, Samut Songkhram	0.238532	7.38073	6.58437e-05	0.00387449
Thawat Buri, Roi Et	0.0229358	0.723624	6.49943e-05	0.00387449
Tai Mueang, Phang Nga	0.15367	0.81078	6.04621e-05	0.00387449
Wiang Pa Pao, Chiang Rai	0.0309633	1.85092	6.01577e-05	0.00387449
Takua Pa, Phang Nga	0.00229358	4.40596	5.97306e-05	0.00387449
Phaisani, Nakhon Sawan	2.13647	0.677752	5.67188e-05	0.00387449
Sichon, Nakhon Si Thammarat	0.00229358	1.30161	5.66733e-05	0.00387449
Chiang Kham, Phayao	0.159404	2.6055	5.57058e-05	0.00387449
Chum Phuang, Nakhon Ratchasima	0.191514	0.638761	5.50166e-05	0.00387449
Rasi Salai, Sisaket	0.0779817	0.691514	5.43534e-05	0.00387449
Trat, Trat	0.279817	3.11353	5.37587e-05	0.00116739
Sawang Haa, Ang Thong	0.227064	0.68578	5.36496e-05	0.00387449
Dusit, Bangkok	0.104358	8.25115	5.14529e-05	0.00387449
Prasat, Surin	0.0183486	3.69037	4.79753e-05	0.00116739
Mae Chan, Chiang Rai	0.00688073	3.38417	4.67075e-05	0.00387449
Koh Chang, Trat	0.021789	1.88073	4.51558e-05	0.00387449
Kham Cha -i, Mukdahan	0.0229358	0.330275	4.40698e-05	0.00387449
Saraburi, Saraburi	0.0412844	7.92202	4.23637e-05	0.00387449
Wiang Sa, Nan	0.196101	0.605505	4.20844e-05	0.00387449
Kosum Phisai, Maha Sarakham	0.0114679	2.06537	4.17008e-05	0.00387449
Mae On, Chiang Mai	0.0275229	0.00114679	4.08022e-05	0.00387449
Say Mai, Bangkok	0.391055	12.9392	4.01549e-05	0.00387449
Sung Noen, Nakhon Ratchasima	0.00114679	1.9094	3.60649e-05	0.00116424
Chai Badan, Lop Buri	0.016055	1.53899	3.50875e-05	0.00387449
Mae Ramat, Tak	0.220183	0.498853	3.40369e-05	0.00116739
Nikom Pattana, Rayong	0.0366972	0.508027	3.40192e-05	0.00387449
Tha Bo, Nong Khai	0.0103211	1.4656	3.39771e-05	0.00387449
Phra Samut Chedi, Samut Prakan	0.0756881	5.71445	3.36224e-05	0.00387449
Kaset Wisai, Roi Et	0.00229358	1.26147	3.27867e-05	0.00116739
Nonthaburi, Nonthaburi	0.00917431	23.617	3.26084e-05	0.00387449
Phrom Phiram, Phitsanulok	0.00917431	2.08372	3.24044e-05	0.00387449
Ban Na, Nakhon Nayok	0.122706	2.47133	3.23999e-05	0.00387449
Kanchanaburi, Kanchanaburi	0.0584862	5.04358	3.20712e-05	0.00387449
Khlong Sam Wa, Bangkok	0.0194954	6.3555	3.14837e-05	0.00387449
Ban Phaeng, Nakhon Phanom	0.00114679	1.72706	2.96576e-05	0.00117686
Wang Thonglang, Bangkok	1.76835	14.1835	2.8921e-05	0.00387449
Nan, Nan	0.0802752	6.56651	2.8367e-05	0.00387449
Lamduan, Surin	0.0263761	0.349771	2.82495e-05	0.00387449
Bueng Kum, Bangkok	0.00229358	13.961	2.67736e-05	0.00387449
Thung Tako, Chumphon	0.00114679	0.740826	2.65582e-05	0.00387449
Ban Phai, Khon Kaen	0.225917	1.75573	2.58215e-05	0.00387449
Lom Kao, Phetchabun	0.0711009	0.219037	2.33458e-05	0.00116739
Wattana, Bangkok	0.0194954	18.57	2.31446e-05	0.00387449
Ban Kruat, Buriram	0.0103211	0.599771	2.23654e-05	0.00117055
Song, Phrae	0.00114679	0.261468	2.0961e-05	0.00117055
Nong Yai, Chon Buri	0.00114679	0.12156	2.04189e-05	0.00387449
Thawi Watthana, Bangkok	0.457569	2.99197	1.98628e-05	0.00387449
Khan Na Yao, Bangkok	0.151376	9.47821	1.93241e-05	0.00387449
Chiang Dao, Chiang Mai	0.168578	0.571101	1.7845e-05	0.00387449
Srisamrong, Sukhothai	0.147936	0.0504587	1.69483e-05	0.00387449
Khao Saming, Trat	0.0194954	0.650229	1.68738e-05	0.00117371
Ban Thi, Lamphun	4.23165	1.43119	1.65316e-05	0.00387449
Uthai, Phra Nakhon Si Ayutthaya	0.00229358	5.20413	1.61603e-05	0.00387449
Phra Pradaeng, Samut Prakan	4.63073	8.51606	1.60173e-05	0.00387449
Ban Ta Khun, Surat Thani	0.00458716	1.01261	1.57426e-05	0.00387449
Wiset Chai Chan, Ang Thong	0.00114679	0.995413	1.55797e-05	0.00116424
Mae Tha, Lampang	0.395642	0.985092	1.52086e-05	0.00387449
Ban Mee, Lop Buri	0.00114679	0.808486	1.31105e-05	0.00387449
Khun Han, Sisaket	0.065367	0.433486	1.30042e-05	0.00117055
Samrong Thap, Surin	0.021789	0.598624	1.29511e-05	0.00116424
Phra Yuen, Khon Kaen	4.10436	0.305046	1.2678e-05	0.00387449
Narathiwat, Narathiwat	0.00229358	0.0206422	1.26574e-05	0.00387449
Phibun Mangsahan, Ubon Ratchathani	0.00688073	5.01835	1.10109e-05	0.00387449
Chana, Songkhla	0.00114679	1.08716	1.07905e-05	0.00116424
Damnoen Saduak, Ratchaburi	0.307339	1.54472	1.06497e-05	0.00387449
Tak, Tak	0.00344037	3.98165	1.05836e-05	0.00387449
Yannawa, Bangkok	0.00229358	7.4633	1.04546e-05	0.00387449
In Buri, Sing Buri	0.00114679	1.5172	1.03657e-05	0.00387449
Tha Chana, Surat Thani	0.00114679	0.885321	9.74297e-06	0.00387449
Tup Tan, Uthai Thani	0.00458716	0.388761	9.64724e-06	0.00116424
Uthai Thani, Uthai Thani	0.0286697	0.588303	9.05577e-06	0.00387449
Leng Nok Tha, Yasothon	0.021789	0.936927	8.96553e-06	0.00387449
Kud Khao Poon, Ubon Ratchathani	0.0424312	0.350917	8.78383e-06	0.00117055
Mae Wang, Chiang Mai	0.00458716	1.30734	8.61584e-06	0.00387449
Thep Sathit, Chaiyaphum	0.0183486	0.801606	8.52786e-06	0.00387449
Tha Song Yang, Tak	0.00229358	0.751147	8.42714e-06	0.00116739
Bang Khun Thian, Bangkok	0.00114679	17.4174	7.91992e-06	0.00387449
Jun, Phayao	0.00114679	1.25115	7.77504e-06	0.00116739
Pak Chom, Loei	0.00229358	0.799312	7.7217e-06	0.00387449
Yang Mueang, Nakhon Ratchasima	0.0194954	0.514908	7.42472e-06	0.00387449
Nong Muang, Lop Buri	0.00114679	1.17661	7.30427e-06	0.00387449
Nong Sung, Mukdahan	0.00344037	0.0527523	7.23768e-06	0.00387449
Chaiya, Surat Thani	0.0103211	1.20298	6.19905e-06	0.00116739
Tha Maka, Kanchanaburi	0.232798	2.05161	6.05308e-06	0.00387449
Chain Phiphi, Bueng Kan	0.00114679	0.764908	6.02614e-06	0.00118317
Kuchinarai, Kalasin	0.00458716	1.41399	5.3693e-06	0.00387449
Ban Chang, Rayong	0.75344	3.35894	5.10773e-06	0.00116424
Phen, Udon Thani	0.241972	0.630734	5.07872e-06	0.00387449
Wachira Baramee, Phichit	0.00229358	0.565367	5.04111e-06	0.00387449
Sisurat Yang, Maha Sarakham	0.00114679	0.711009	4.75296e-06	0.00387449
Porncharoen, Bueng Kan	0.00688073	0.877294	4.65605e-06	0.0012021
Pho Prathan Chang, Phichit	0.00114679	0.25	4.40486e-06	0.00387449
Nam Pad, Uttaradit	0.00344037	0.277523	4.2111e-06	0.00116424
Palian, Trang	0.00229358	0.201835	4.18929e-06	0.00116424
Chatuchak, Bangkok	0.00114679	11.2317	4.15036e-06	0.00116424
Ban Khai, Rayong	1.05963	2.28211	4.06227e-06	0.00387449
Chom Bueng, Ratchaburi	0.0126147	1.00688	3.99284e-06	0.00387449
Phanom Thuan, Kanchanaburi	0.0114679	0.236239	3.99284e-06	0.00116424
Wang Somboon, Sa Kaeo	0.0298165	0.477064	3.80412e-06	0.00387449
Koo Meung, Buriram	0.00114679	0.389908	3.65009e-06	0.00116424
Bangkok Noi, Bangkok	0.00114679	35.1411	3.14192e-06	0.00387449
Phon Thong, Roi Et	0.00229358	2.05505	2.80569e-06	0.00387449
Tha Luang, Lop Buri	0.00114679	0.873853	2.65266e-06	0.00387449
Khao Chama, Rayong	0.40711	0.0126147	2.63327e-06	0.00116739
Phakdi Chumpon, Chaiyaphum	0.00688073	0.458716	2.5928e-06	0.00387449
Soi Dao, Chanthaburi	0.0481651	1.06766	2.59054e-06	0.00117055
Bang Kho Laem, Bangkok	0.479358	4.2133	2.25796e-06	0.00387449
Srinakorn, Sukhothai	0.481651	0.235092	2.15362e-06	0.00387449
Khlong Hat, Sa Kaeo	0.0321101	0.219037	2.09917e-06	0.00387449
Mai Mai, Chanthaburi	0.00114679	0.834862	2.06939e-06	0.00116424
Thong Pha Phum, Kanchanaburi	0.0779817	0.0974771	2.0322e-06	0.00116424
Sop Pep, Lampang	0.00344037	0.00458716	1.969e-06	0.00387449
Pong, Phayao	0.0344037	0.510321	1.78217e-06	0.00387449
Kantaram, Sisaket	0.176606	0.741973	1.7247e-06	0.00387449
Tha Sala, Nakhon Si Thammarat	0.00114679	0.729358	1.65611e-06	0.00387449
Singhakorn, Songkhla	0.016055	0.244266	1.62258e-06	0.00387449
Rang Kwang, Phrae	0.00114679	0.397936	1.43658e-06	0.00387449
Bang Kruai, Nonthaburi	0.0516055	10.6858	1.37553e-06	0.00387449
Ban Dan Lan Hoi, Sukhothai	0.877294	0.207569	1.3305e-06	0.00387449
Thepha, Songkhla	0.00114679	0.404817	1.31663e-06	0.00117055
Tha Chang, Surat Thani	0.0699541	0.5	1.12073e-06	0.00387449
Tha Wang Pha, Nan	0.123853	0.191514	1.11104e-06	0.00117055
Don Chedi, Suphanburi	0.00573394	0.440367	1.0601e-06	0.00116424
Pa Bon, Phatthalung	0.764908	0.00114679	1.02405e-06	0.00387449
Kuan Niang, Songkhla	0.0183486	0.309633	8.46408e-07	0.00387449
Sri Somdet, Roi Et	0.271789	0.161697	7.08957e-07	0.00116739
Bo Phloi, Kanchanaburi	0.00802752	0.299312	6.70857e-07	0.00387449
Khao Chai Son, Phatthalung	2.67087	0.25	6.03458e-07	0.00387449
Huai Krachao, Kanchanaburi	0.037844	0.00458716	5.26654e-07	0.00387449
Kirimat, Sukhothai	0.00344037	0.188073	2.74023e-07	0.00387449
Seka, Bueng Kan	0.0458716	1.06995	2.41383e-07	0.00387449
Pai, Mae Hong Son	0.00229358	1.38417	1.0972e-07	0.00387449
Prajak Silpakhom, Udon Thani	1.8578	0	0	0.00271971
Bang Phae, Ratchaburi	0.676606	0.780963	0	0.00387449
Tak Bai, Narathiwat	0.626147	0	0	0.00271971
Kosamphi Nakorn, Kamphaeng Phet	0.255734	0	0	0.00271971
Lam Thap, Krabi	0.238532	0.345183	0	0.00387449
Sai Noi, Nonthaburi	0.237385	1.47248	0	0.00387449
Thung Yai, Nakhon Si Thammarat	0.0791284	0.692661	0	0.00387449
Ban Hade, Khon Kaen	0.0642202	0	0	0.00271971
Waeng, Narathiwat	0.059633	0	0	0.00271971
Phachi, Phra Nakhon Si Ayutthaya	0.0206422	0.252294	0	0.00387449
Senangkanikhom, Amnat Charoen	0.0103211	0.208716	0	0.00387449
Bang Kon Thee, Samut Songkhram	0.00802752	0	0	0.00271971
Kongra, Phatthalung	0.00573394	0	0	0.00271971
Lat Bua Luang, Phra Nakhon Si Ayutthaya	0.00458716	0.391055	0	0.00387449
Phra Nakhon Si Ayutthaya, Phra Nakhon Si Ayutthaya	0.00229358	7.91972	0	0.00387449
Bann Mai Chaiyaphot, Buriram	0.00229358	0.213303	0	0.00387449
Chawang, Nakhon Si Thammarat	0.00229358	0.975917	0	0.00387449
Huai Khot, Uthai Thani	0.00229358	0	0	0.00271971
Chai Buri, Surat Thani	0.00229358	0.197248	0	0.00117371
Koh Phangan, Surat Thani	0.00114679	2.03211	0	0.00387449
Waeng Yai, Khon Kaen	0.00114679	0.252294	0	0.00387449
Ranot, Songkhla	0.00114679	1.53899	0	0.00387449
Bangkok Yai, Bangkok	0.00114679	0.990826	0	0.00387449
Chulabhorn, Nakhon Si Thammarat	0.00114679	0.0424312	0	0.00387449
Na Mom, Songkhla	0.00114679	0.231651	0	0.00387449
Sika, Trang	0.00114679	0.37844	0	0.00387449
Su -ngai Padi, Narathiwat	0.00114679	0	0	0.00271971
Jaa Nae, Narathiwat	0.00114679	0	0	0.00271971
Kham Sakae Saeng, Nakhon Ratchasima	0.00114679	0.366972	0	0.00116424
Umphang, Tak	0.00114679	0.0183486	0	0.00116424
Sri Banphot, Phatthalung	0.00114679	0	0	6.31024e-06
Paksat, Bueng Kan	0	0.811927	0	0.00117371
Pong Nam Ron, Chanthaburi	0	1.61697	0	0.00117055
Nong Hin, Loei	0	0.206422	0	0.00117055
Bang Sue, Bangkok	0	8.65826	0	0.00116739
Chiang Khan, Loei	0	1.77294	0	0.00116739
Thung Chang, Nan	0	0.186927	0	0.00116739
Huai Yot, Trang	0	0.99656	0	0.00116739
Wiang Sa, Surat Thani	0	1.93349	0	0.00116739
Bueng Khong Long, Bueng Kan	0	0.350917	0	0.00116739
Sangkhlaburi, Kanchanaburi	0	1.35665	0	0.00116739
Ban Khok, Uttaradit	0	0.104358	0	0.00116739
Khukhan, Sisaket	0	1.56995	0	0.00116739
Ngao, Lampang	0	0.558486	0	0.00116739
Non Koon, Sisaket	0	0.197248	0	0.00116739
Sriwilai, Bueng Kan	0	0.228211	0	0.00116739
Khlung, Chanthaburi	0	0.504587	0	0.00116739
Khlong Yai, Trat	0	0.62844	0	0.00116739
Chain Phiphi, Bueng Kan	0	0.00344037	0	0.00116739
Phanom Dongrak, Surin	0	0.348624	0	0.00116739
Bung Khla, Bueng Kan	0	0.159404	0	0.00116739
Lan Saka, Nakhon Si Thammarat	0	0.200688	0	0.00116739
U Thong, Suphanburi	0	2.16858	0	0.00116424
Thoen, Lampang	0	1.2133	0	0.00116424
Sawang Daen Din, Sakon Nakhon	0	3.5883	0	0.00116424
Chiang Klang, Nan	0	0.738532	0	0.00116424
Wapi Pathum, Maha Sarakham	0	0.779817	0	0.00116424
Pua, Nan	0	1.13303	0	0.00116424
Sattahip, Chonburi	0	8.20986	0	0.00116424
Li, Loei	0	0.761468	0	0.00116424
Lamae, Chumphon	0	1.14794	0	0.00116424
Khemmarat, Ubon Ratchathani	0	1.59633	0	0.00116424
Sa Dao, Songkhla	0	4.44839	0	0.00116424
Dan Sai, Loei	0	1.25115	0	0.00116424
Trakan Phuetphon, Ubon Ratchathani	0	3.49656	0	0.00116424
Huai Thap Than, Sisaket	0	0.290138	0	0.00116424
Bo Rai, Trat	0	0.958716	0	0.00116424
Tham Phanra, Nakhon Si Thammarat	0	0.0321101	0	0.00116424
Kaeng Cat, Chanthaburi	0	0.456422	0	0.00116424
Kae Dam, Maha Sarakham	0	0.37844	0	0.00116424
Chanuman, Amnat Charoen	0	0.0905963	0	0.00116424
Samoeng, Chiang Mai	0	0.211009	0	0.00116424
Gong Chai, Kalasin	0	0.402523	0	0.00116424
Krok Phra, Nakhon Sawan	0	0.446101	0	0.00116424
Pang Mapha, Mae Hong Son	0	0.00917431	0	0.00116424
Sai Yok, Kanchanaburi	0	0.295872	0	0.00116424
Mae Charim, Nan	0	0.0286697	0	0.00116424
Maha Sarakham City, Maha Sarakham	0	12.4083	0	0.00116108
Chum Phae, Khon Kaen	0	5.89335	0	0.00116108
Chiang Saen, Chiang Rai	0	2.52752	0	0.00116108
Phichit, Phichit	0	4.39335	0	0.00116108
Bang Kapi, Bangkok	0	17.7511	0	0.00116108
Li, Lamphun	0	0.71445	0	0.00116108
Pathumwan, Bangkok	0	14.6216	0	0.00116108
Don Mueang, Bangkok	0	6.64564	0	0.00116108
Yasothon, Yasothon	0	4.68807	0	0.00116108
Phon, Khon Kaen	0	2.05505	0	0.00116108
Phetchaburi, Phetchaburi	0	7.94266	0	0.00116108
Sathorn, Bangkok	0	6.47133	0	0.00116108
Laksi, Bangkok	0	8.59748	0	0.00116108
Khlong Khlung, Kamphaeng Phet	0	2.47133	0	0.00116108
Manja Kiri, Khon Kaen	0	0.5	0	0.00116108
Saphan Sung, Bangkok	0	5.73624	0	0.00116108
Nong Han, Udon Thani	0	2.05619	0	0.00116108
Sawankhalok, Sukhothai	0	1.82569	0	0.00116108
Kantharawichai, Maha Sarakham	0	1.53096	0	0.00116108
Lat Phrao, Bangkok	0	14.5401	0	0.00116108
Thonburi, Bangkok	0	6.7672	0	0.00116108
Wichian Buri, Phetchabun	0	1.27638	0	0.00116108
Bang Na, Bangkok	0	14.0505	0	0.00116108
Rat Burana, Bangkok	0	7.57913	0	0.00116108
Waritchaphum, Sakon Nakhon	0	0.586009	0	0.00116108
Baebue, Maha Sarakham	0	1.91284	0	0.00116108
Mae Jai, Phayao	0	0.271789	0	0.00116108
Pob Phra, Tak	0	0.730505	0	0.00116108
Huai Khwang, Bangkok	0	6.0883	0	0.00116108
Phimai, Nakhon Ratchasima	0	1.87959	0	0.00116108
Sri Thep, Phetchabun	0	1.65023	0	0.00116108
Bang Pa -in, Phra Nakhon Si Ayutthaya	0	9.05046	0	0.00116108
Wang Sam Doctor, Udon Thani	0	1.86927	0	0.00116108
Din Daeng, Bangkok	0	10.8888	0	0.00116108
Takhli, Nakhon Sawan	0	2.49885	0	0.00116108
Chom Thong, Bangkok	0	7.53899	0	0.00116108
Khlong San, Bangkok	0	6.58257	0	0.00116108
Ratchathewi, Bangkok	0	5.12271	0	0.00116108
Phu Wiang, Khon Kaen	0	1.375	0	0.00116108
Bang Mun Nak, Phichit	0	0.655963	0	0.00116108
Phra Khanong, Bangkok	0	6.99771	0	0.00116108
Prachuap Khiri Khan, Prachuap Khiri Khan	0	4.96674	0	0.00116108
Thap Khlo, Phichit	0	1.12385	0	0.00116108
Tang Market, Kalasin	0	1.0906	0	0.00116108
Phaya Thai, Bangkok	0	4.9117	0	0.00116108
Kranuan, Khon Kaen	0	1.96904	0	0.00116108
Pranburi, Prachuap Khiri Khan	0	5.15138	0	0.00116108
Phon Phisai, Nong Khai	0	1.63073	0	0.00116108
Phasi Charoen, Bangkok	0	4.44954	0	0.00116108
Deum Bang Nang Buat, Suphanburi	0	1.32339	0	0.00116108
Suvarnabhumi, Roi Et	0	1.32913	0	0.00116108
Thawung, Lop Buri	0	2.78326	0	0.00116108
Sri Chom Phoo, Khon Kaen	0	0.635321	0	0.00116108
Paa Dad, Chiang Rai	0	1.85206	0	0.00116108
Non Din Daeng, Buriram	0	0.277523	0	0.00116108
Sena, Phra Nakhon Si Ayutthaya	0	2.08601	0	0.00116108
Phu Khiao, Chaiyaphum	0	1.43234	0	0.00116108
Phutthisong, Buriram	0	0.658257	0	0.00116108
Taling Chan, Bangkok	0	4.59174	0	0.00116108
Ban Phue, Udon Thani	0	1.74312	0	0.00116108
Tha Uthen, Nakhon Phanom	0	1.08601	0	0.00116108
Sao Hai, Saraburi	0	0.723624	0	0.00116108
Nong Kung Sri, Kalasin	0	0.517202	0	0.00116108
Pom Prap Sattru Phai, Bangkok	0	2.02638	0	0.00116108
Lahan Sai, Buriram	0	0.737385	0	0.00116108
Nong Khaem, Bangkok	0	8.23624	0	0.00116108
Nong Song Hong, Khon Kaen	0	1.34748	0	0.00116108
Ban Fang, Khon Kaen	0	0.21445	0	0.00116108
Khon Buri, Nakhon Ratchasima	0	1.44495	0	0.00116108
Kumphawapi, Udon Thani	0	1.86353	0	0.00116108
Prakhonchai, Buriram	0	1.85206	0	0.00116108
Wanon Niwat, Sakon Nakhon	0	1.04817	0	0.00116108
Srang Com, Udon Thani	0	0.230505	0	0.00116108
Phu Phong, Nan	0	0.0711009	0	0.00116108
Tha Tum, Surin	0	1.45757	0	0.00116108
Samchai, Kalasin	0	0.120413	0	0.00116108
Phanom Phra, Roi Et	0	1.29931	0	0.00116108
Kheung Nai, Ubon Ratchathani	0	0.90711	0	0.00116108
Kham Thale, Nakhon Ratchasima	0	0.46789	0	0.00116108
Kud Jub, Udon Thani	0	0.739679	0	0.00116108
Na Chuek, Maha Sarakham	0	0.494266	0	0.00116108
Mahachana Chai, Yasothon	0	0.473624	0	0.00116108
Jatarad, Chaiyaphum	0	1.60436	0	0.00116108
Plai Phlachai, Buriram	0	0.0114679	0	0.00116108
Prathai, Nakhon Ratchasima	0	1.40596	0	0.00116108
Samphanthawong, Bangkok	0	2.46789	0	0.00116108
Wang Saphung, Loei	0	1.97248	0	0.00116108
Ban Phaeo, Samut Sakhon	0	0.891055	0	0.00116108
Bangplad, Bangkok	0	3.57339	0	0.00116108
Ong Ka Ruk, Nakhon Nayok	0	1.62615	0	0.00116108
Mae Sariang, Mae Hong Son	0	1.17202	0	0.00116108
Muak Lek, Saraburi	0	2.43119	0	0.00116108
Nawang, Nong Bua Lamphu	0	0.209862	0	0.00116108
Kaeng Khro, Chaiyaphum	0	1.9805	0	0.00116108
Phayakkhaphum Phisai, Maha Sarakham	0	1.55619	0	0.00116108
Nam Som, Udon Thani	0	0.684633	0	0.00116108
Nong Saeng, Udon Thani	0	0.423165	0	0.00116108
Huai Mek, Kalasin	0	0.244266	0	0.00116108
Phu Ruea, Loei	0	0.232798	0	0.00116108
Dan Khun Thot, Nakhon Ratchasima	0	1.80046	0	0.00116108
Somdej, Kalasin	0	1.6055	0	0.00116108
Chat Trakan, Phitsanulok	0	0.442661	0	0.00116108
Nam Phong, Khon Kaen	0	2.18005	0	0.00116108
Khao Kho, Phetchabun	0	0.0389908	0	0.00116108
Bang Rak, Bangkok	0	6.45528	0	0.00116108
That Phanom, Nakhon Phanom	0	1.8211	0	0.00116108
Lao Seu Gok, Ubon Ratchathani	0	0.00688073	0	0.00116108
Swee, Chumphon	0	1.03326	0	0.00116108
Mae Chaem, Chiang Mai	0	0.395642	0	0.00116108
Sop Moe, Mae Hong Son	0	0.0240826	0	0.00116108
Chai Wan, Udon Thani	0	0.527523	0	0.00116108
Rattanawapi, Nong Khai	0	0.211009	0	0.00116108
Porncharoen, Bueng Kan	0	0.115826	0	0.00116108
Bueng Na Rang, Phichit	0	1.66399	0	0.00116108
Sri Songkhram, Nakhon Phanom	0	1.00803	0	0.00116108
Wiang Chiang Rung, Chiang Rai	0	0.767202	0	0.00116108
Phu Kam Yao, Phayao	0	0.139908	0	0.00116108
Sung Kom, Nong Khai	0	0.697248	0	0.00116108
Chumphon Buri, Surin	0	0.279817	0	0.00116108
Yang Chum Noi, Sisaket	0	0.191514	0	0.00116108
Mekong, Ubon Ratchathani	0	2.18693	0	0.00116108
Na Chaluay, Ubon Ratchathani	0	1.62844	0	0.00116108
Lamphon Chai, Nakhon Ratchasima	0	0.295872	0	0.00116108
Pathi, Chumphon	0	0.548165	0	0.00116108
Mae Tha, Lamphun	0	0.506881	0	0.00116108
Tha Yang, Phetchaburi	0	1.15252	0	0.00116108
Jang Dan, Roi Et	0	0.255734	0	0.00116108
Wang Muang, Saraburi	0	0.65711	0	0.00116108
Thap Sakae, Prachuap Khiri Khan	0	0.495413	0	0.00116108
Bang Saphan Noi, Prachuap Khiri Khan	0	0.059633	0	0.00116108
Sahasakhan, Kalasin	0	0.447248	0	0.00116108
Doi Tao, Chiang Mai	0	0.0481651	0	0.00116108
Wiang Nong Long, Lamphun	0	1.28784	0	0.00116108
Nong Ki, Buriram	0	0.833716	0	0.00116108
Wang Nuea, Lampang	0	0.491972	0	0.00116108
Suan Luang, Bangkok	0	0.0837156	0	0.00116108
Bang Sai, Phra Nakhon Si Ayutthaya	0	0.375	0	0.00116108
Phayakhiri, Nakhon Sawan	0	0.572248	0	0.00116108
Sita, Nakhon Ratchasima	0	0.43922	0	0.00116108
Ubonrat, Khon Kaen	0	0.400229	0	0.00116108
Kong, Nakhon Ratchasima	0	0.240826	0	0.00116108
Sri That, Udon Thani	0	0.780963	0	0.00116108
Kham Khuean Kaew, Yasothon	0	0.581422	0	0.00116108
Nong Bun Mak, Nakhon Ratchasima	0	0.245413	0	0.00116108
Makham Tia checkpoint, Kanchanaburi	0	0.0263761	0	0.00116108
Kaset Somboon, Chaiyaphum	0	0.854358	0	0.00116108
Waeng Noi, Khon Kaen	0	0.490826	0	0.00116108
Khok Charoen, Lop Buri	0	0.087156	0	0.00116108
Thung Fon, Udon Thani	0	0.316514	0	0.00116108
Chaturaphak Phiman, Roi Et	0	0.608945	0	0.00116108
Kudrang, Maha Sarakham	0	0.465596	0	0.00116108
Mae Hong Son, Mae Hong Son	0	3.11697	0	0.00116108
Nathawi, Songkhla	0	2.57683	0	0.00116108
Ban Kwao, Chaiyaphum	0	0.661697	0	0.00116108
Kraburi, Ranong	0	1.59748	0	0.00116108
Brahma, Nakhon Si Thammarat	0	0.547018	0	0.00116108
Hatka, Chai Nat	0	0.276376	0	0.00116108
Pa Tio, Yasothon	0	0.755734	0	0.00116108
Aj Samart, Roi Et	0	0.561927	0	0.00116108
Wang Pong, Phetchabun	0	0.438073	0	0.00116108
Kusuman, Sakon Nakhon	0	0.704128	0	0.00116108
Chokchai, Nakhon Ratchasima	0	1.10436	0	0.00116108
Lam Plai Mat, Buriram	0	1.83945	0	0.00116108
Long, Phrae	0	0.584862	0	0.00116108
Sai Thong Watthana, Kamphaeng Phet	0	0.402523	0	0.00116108
Pho Thong, Ang Thong	0	0.251147	0	0.00116108
Tao Ngo, Sakon Nakhon	0	0.192661	0	0.00116108
Don Sak, Surat Thani	0	0.332569	0	0.00116108
Bueng Samakkhi, Kamphaeng Phet	0	1.66055	0	0.00116108
Pattani, Pattani	0	1.5	0	0.00116108
Nayia, Ubon Ratchathani	0	0.345183	0	0.00116108
Phato, Chumphon	0	1.1445	0	0.00116108
Wiang Kaen, Chiang Rai	0	1.04472	0	0.00116108
Suan Phueng, Ratchaburi	0	0.404817	0	0.00116108
Erawan, Loei	0	0.122706	0	0.00116108
Nam Yuen, Ubon Ratchathani	0	2.41284	0	0.00116108
Ban Na Derm, Surat Thani	0	0.347477	0	0.00116108
Na Noi, Nan	0	0.275229	0	0.00116108
Kui Buri, Prachuap Khiri Khan	0	0.260321	0	0.00116108
Na Wa, Nakhon Phanom	0	0.62156	0	0.00116108
Bamnet Narong, Chaiyaphum	0	0.798165	0	0.00116108
Khao Suan Kwang, Khon Kaen	0	0.728211	0	0.00116108
Bann Tak, Tak	0	0.384174	0	0.00116108
Kaeng Sanam Nang, Nakhon Ratchasima	0	0.222477	0	0.00116108
Ban Lat, Phetchaburi	0	1.02867	0	0.00116108
Pho Srisuwan, Sisaket	0	0.0768349	0	0.00116108
Pak Kham, Buriram	0	0.294725	0	0.00116108
Khao Yoi, Phetchaburi	0	1.38303	0	0.00116108
Ban Kha, Ratchaburi	0	0.34633	0	0.00116108
Ban Luang, Nan	0	0.00114679	0	0.00116108
Sri Mueang Mai, Ubon Ratchathani	0	4.81766	0	0.00116108
Nong Wua So, Udon Thani	0	0.545872	0	0.00116108
Dok Kham Tai, Phayao	0	0.797018	0	0.00116108
Mae Pen, Nakhon Sawan	0	0.728211	0	0.00116108
Non Sa -at, Udon Thani	0	0.716743	0	0.00116108
Khao Phanom, Krabi	0	0.565367	0	0.00116108
Don Tan, Mukdahan	0	0.322248	0	0.00116108
Huai Salang, Nakhon Ratchasima	0	0.619266	0	0.00116108
Bueng Kan, Bueng Kan	0	0.00688073	0	0.00116108
La Gnoo, Satun	0	0.641055	0	0.00116108
Nong Bua Rawe, Chaiyaphum	0	0.409404	0	0.00116108
Phak Hai, Phra Nakhon Si Ayutthaya	0	0.427752	0	0.00116108
Wang Nam Khiao, Nakhon Ratchasima	0	0.209862	0	0.00116108
Sum Sung, Khon Kaen	0	0.00229358	0	0.00116108
Sanom, Surin	0	0.543578	0	0.00116108
Natal, Ubon Ratchathani	0	0.347477	0	0.00116108
Kap Choeng, Surin	0	1.12271	0	0.00116108
Kon Sawan, Chaiyaphum	0	0.506881	0	0.00116108
Khon San, Chaiyaphum	0	0.368119	0	0.00116108
Little Pangkho, Khon Kaen	0	0.0997706	0	0.00116108
Nikom Pattana, Rayong	0	1.97018	0	0.00116108
Lue Am Naj, Amnat Charoen	0	0.228211	0	0.00116108
Kham Kla, Sakon Nakhon	0	0.817661	0	0.00116108
Phra Thong Kam, Nakhon Ratchasima	0	0.262615	0	0.00116108
Chakkarat, Nakhon Ratchasima	0	0.208716	0	0.00116108
Wiang Kao, Khon Kaen	0	0.0137615	0	0.00116108
Tha Tako, Nakhon Sawan	0	1.0367	0	0.00116108
Phanom, Surat Thani	0	0.415138	0	0.00116108
Kirirat Nikhom, Surat Thani	0	0.228211	0	0.00116108
Bang Pahan, Phra Nakhon Si Ayutthaya	0	2.41514	0	0.00116108
Ban Hong, Lamphun	0	1.31995	0	0.00116108
Pho Tak, Nong Khai	0	0.329128	0	0.00116108
Bann Mhor, Saraburi	0	1.12729	0	0.00116108
Kut Bak, Sakon Nakhon	0	0.446101	0	0.00116108
Nadun, Maha Sarakham	0	0.219037	0	0.00116108
Tan Sum, Ubon Ratchathani	0	0.254587	0	0.00116108
Thepharak, Nakhon Ratchasima	0	0.0183486	0	0.00116108
Sri Chiang Mai, Nong Khai	0	1.31307	0	0.00116108
Prang Ku, Sisaket	0	0.658257	0	0.00116108
Rattaphum, Songkhla	0	1.0906	0	0.00116108
Doi Lo, Chiang Mai	0	0.181193	0	0.00116108
Song Phee Nong, Suphanburi	0	0.986239	0	0.00116108
Amphawa, Samut Songkhram	0	0.946101	0	0.00116108
Doi Luang, Chiang Rai	0	0.327982	0	0.00116108
Rong Kam, Kalasin	0	0.122706	0	0.00116108
Kiansa, Surat Thani	0	0.0366972	0	0.00116108
Nong Na Kham, Khon Kaen	0	0.016055	0	0.00116108
Cheun Chom, Maha Sarakham	0	0.00114679	0	0.00116108
Ku Kaew, Udon Thani	0	0.00114679	0	0.00116108
Sri Prachan, Suphanburi	0	1.78784	0	0.00116108
Sra Krai, Nong Khai	0	0.262615	0	0.00116108
Khao Chakan, Sa Kaeo	0	0.223624	0	0.00116108
Buntharik, Ubon Ratchathani	0	2.43349	0	0.00116108
Mae Moh, Lampang	0	0.62844	0	0.00116108
Koh, Lampang	0	0.448395	0	0.00116108
Prang Yao, Chachoengsao	0	1.75803	0	0.00116108
Tha Sae, Chumphon	0	1.01032	0	0.00116108
Neu Khlong, Krabi	0	0.482798	0	0.00116108
Nadi, Prachinburi	0	0.449541	0	0.00116108
Khao Wong, Kalasin	0	0.722477	0	0.00116108
Nong Muang Khai, Phrae	0	0.00114679	0	0.00116108
Ban Pho, Chachoengsao	0	1.96904	0	0.00116108
Sawankhalok, Sukhothai	0	0.155963	0	0.00116108
Nakhon Luang, Phra Nakhon Si Ayutthaya	0	0.736239	0	0.00116108
Manorom, Chainat	0	0.422018	0	0.00116108
Chiang Muan, Phayao	0	0.306193	0	0.00116108
Tha Rue, Phra Nakhon Si Ayutthaya	0	1.42317	0	0.00116108
Mae La Noi, Mae Hong Son	0	0.0263761	0	0.00116108
Sanam Chai, Chachoengsao	0	0.71445	0	0.00116108
Bang Rachan Camp, Sing Buri	0	0.636468	0	0.00116108
Chalermprakiet, Nan	0	0.0275229	0	0.00116108
Wang Nam Yen, Sa Kaeo	0	1.77752	0	0.00116108
Bang Pla Ma, Suphan Buri	0	0.534404	0	0.00116108
Kuan Kalong, Satun	0	0.353211	0	0.00116108
Sri Mahosot, Prachinburi	0	0.49656	0	0.00116108
Khanom, Nakhon Si Thammarat	0	0.489679	0	0.00116108
Sam Roi Yot, Prachuap Khiri Khan	0	0.525229	0	0.00116108
Nine Liao, Nakhon Sawan	0	0.248853	0	0.00116108
Chon Dan, Phetchabun	0	0.302752	0	0.00116108
Chae Hom, Lampang	0	0.286697	0	0.00116108
Khun Yuam, Mae Hong Son	0	0.0802752	0	0.00116108
Phon Sawan, Nakhon Phanom	0	0.216743	0	0.00116108
Khwa Sinarin, Surin	0	0.087156	0	0.00116108
Kanlayaniwattana, Chiang Mai	0	0.0676605	0	0.00116108
Kudchum, Yasothon	0	0.5	0	0.00116108
Khlong Dam, Chachoengsao	0	0.313073	0	0.00116108
Pathum Ratchawongsa, Amnat Charoen	0	0.0504587	0	0.00116108
Mueang Chan, Sisaket	0	0.0206422	0	0.00116108
Pho Chai, Roi Et	0	0.487385	0	0.00116108
Chalermprakiet, Buriram	0	0.0561927	0	0.00116108
Pho Sai, Ubon Ratchathani	0	1.28326	0	0.00116108
Na Pho, Buriram	0	0.413991	0	0.00116108
Hau Taphan, Amnat Charoen	0	0.232798	0	0.00116108
Naku, Kalasin	0	0.181193	0	0.00116108
Sapphaya, Chainat	0	0.363532	0	0.00116108
Chom Phra, Surin	0	0.286697	0	0.00116108
Chaiyo, Ang Thong	0	0.233945	0	0.00116108
Nong Chik, Pattani	0	0.143349	0	0.00116108
Phrom Buri, Sing Buri	0	0.136468	0	0.00116108
Ban Dan, Buriram	0	0.0424312	0	0.00116108
Fao Rai, Nong Khai	0	0.0229358	0	0.00116108
Kaeng Krachan, Phetchaburi	0	0.0172018	0	0.00116108
Non Thai, Nakhon Ratchasima	0	1.22936	0	0.00116108
Non Suwan, Buriram	0	0.206422	0	0.00116108
Nong Hong, Buriram	0	0.215596	0	0.00116108
Suwan Khuha, Nong Bua Lamphu	0	0.207569	0	0.00116108
Omkoi, Chiang Mai	0	0.00114679	0	0.00116108
Nong Bua Daeng, Chaiyaphum	0	0.649083	0	0.00116108
Wang Hin, Sisaket	0	0.00114679	0	0.00116108
Pathumrat, Roi Et	0	0.260321	0	0.00116108
Baan Leum, Nakhon Ratchasima	0	0.238532	0	0.00116108
Kho Wang, Yasothon	0	0.207569	0	0.00116108
Thap Put, Phang Nga	0	0.487385	0	0.00116108
Pha Khao, Loei	0	0.224771	0	0.00116108
Dong Luang, Mukdahan	0	0.183486	0	0.00116108
Prai Bueng, Sisaket	0	0.00688073	0	0.00116108
Tung Thung, Phang Nga	0	0.40367	0	0.00116108
Wang Shin, Phrae	0	0.283257	0	0.00116108
Candong, Buriram	0	0.206422	0	0.00116108
Thai Charoen, Yasothon	0	0.00344037	0	0.00116108
Nong Phok, Roi Et	0	0.238532	0	0.00116108
Phayu, Sisaket	0	0.237385	0	0.00116108
Samrong, Ubon Ratchathani	0	0.233945	0	0.00116108
Suang, Roi Et	0	0.230505	0	0.00116108
Huai Phueng, Kalasin	0	0.208716	0	0.00116108
Mae Phrik, Lampang	0	0.46789	0	0.00116108
Sai Sai, Kalasin	0	0.41055	0	0.00116108
Kham Muang, Kalasin	0	0.345183	0	0.00116108
Pak fish, Nakhon Phanom	0	0.243119	0	0.00116108
Nam Unn, Sakon Nakhon	0	0.238532	0	0.00116108
Ban Muang, Sakon Nakhon	0	0.236239	0	0.00116108
Non Sang, Nong Bua Lamphu	0	0.235092	0	0.00116108
Tha Kanso, Kalasin	0	0.231651	0	0.00116108
Phu Kradueng, Loei	0	0.231651	0	0.00116108
Baan Tan, Chaiyaphum	0	0.209862	0	0.00116108
Phibunrak, Udon Thani	0	0.207569	0	0.00116108
Khoksri Suphan, Sakon Nakhon	0	0.206422	0	0.00116108
Non Daeng, Nakhon Ratchasima	0	0.206422	0	0.00116108
Charoen Sin, Sakon Nakhon	0	0.206422	0	0.00116108
Na Duang, Loei	0	0.205275	0	0.00116108
Bueng Bun, Sisaket	0	0.176606	0	0.00116108
Wat Khun, Ratchaburi	0	0.00114679	0	0.00116108
Taa Phraya, Sa Kaeo	0	0.0172018	0	0.00116108
Chiang Mai, Chiang Mai	0	0.0481651	0	0.00116108
Pan, Pang, Lampang	0	0.510321	0	0.00116108
Wang Chao, Tak	0	0.446101	0	0.00116108
Kok Sung, Sa Kaeo	0	0.244266	0	0.00116108
Nong Chang, Uthai Thani	0	1.28555	0	0.00116108
Dong Charoen, Phichit	0	0.0103211	0	0.00116108
Bang Rachan, Sing Buri	0	0.222477	0	0.00116108
Thung Hua Chang, Lamphun	0	0.00458716	0	0.00116108
Na Yoong, Udon Thani	0	0.188073	0	0.00116108
Pang Sila Thong, Kamphaeng Phet	0	0.12844	0	0.00116108
Maharaj, Phra Nakhon Si Ayutthaya	0	0.451835	0	0.00116108
Song Dao, Sakon Nakhon	0	0.0240826	0	0.00116108
Bang Zay, Phra Nakhon Si Ayutthaya	0	0.788991	0	0.00116108
Na Yay Arm, Chanthaburi	0	0.322248	0	0.00116108
Lan Krabue, Kamphaeng Phet	0	0.619266	0	0.00116108
Tha Chang, Sing Buri	0	0.167431	0	0.00116108
Natam, Nakhon Phanom	0	0.300459	0	0.00116108
Sam Ko, Ang Thong	0	1.00115	0	0.00116108
Ko Lanta, Krabi	0	1.07913	0	0.00116108
Ban Sang, Prachinburi	0	0.255734	0	0.00116108
Phannaikhom, Sakon Nakhon	0	0.0538991	0	0.00116108
Phonna Kaew, Sakon Nakhon	0	0.0275229	0	0.00116108
Neun Sanga, Chaiyaphum	0	0.00114679	0	0.00116108
Noen Kham, Chainat	0	1.54014	0	0.00116108
Noen Maprang, Phitsanulok	0	0.584862	0	0.00116108
Khao Khitchakut, Chanthaburi	0	0.347477	0	0.00116108
Ban Phraek, Phra Nakhon Si Ayutthaya	0	0.172018	0	0.00116108
Bang Khan, Nakhon Si Thammarat	0	0.202982	0	0.00116108
Laem Ngob, Trat	0	0.495413	0	0.00116108
Prajantakham, Prachinburi	0	0.442661	0	0.00116108
Laem Sing, Chanthaburi	0	0.237385	0	0.00116108
Bang Ban, Phra Nakhon Si Ayutthaya	0	0.211009	0	0.00116108
Wang Sai Poon, Phichit	0	0.204128	0	0.00116108
Sra Boat, Lop Buri	0	0.00458716	0	0.00116108
Chiang Mai, Chiang Mai	0	0.0263761	0	0.00116108
Bang Krathum, Phitsanulok	0	0.853211	0	0.00116108
Chian Yai, Nakhon Si Thammarat	0	0.184633	0	0.00116108
Ka Por, Ranong	0	0.331422	0	0.00116108
Cha -uat, Nakhon Si Thammarat	0	0.441514	0	0.00116108
Nam Naw, Phetchabun	0	0.00114679	0	0.00116108
Na Yong, Trang	0	0.212156	0	0.00116108
Phana, Amnat Charoen	0	0.00344037	0	0.00116108
Tamot, Phatthalung	0	0.00229358	0	0.00116108
Pak Phanang, Nakhon Si Thammarat	0	0.62156	0	0.00116108
Ron Phibun, Nakhon Si Thammarat	0	0.59633	0	0.00116108
Bang Kaew, Phatthalung	0	0.568807	0	0.00116108
Tai Sai, Nakhon Si Thammarat	0	0.422018	0	0.00116108
Sathing Phra, Songkhla	0	0.409404	0	0.00116108
Chalermprakiet, Nakhon Si Thammarat	0	0.40711	0	0.00116108
Kuan Don, Satun	0	0.402523	0	0.00116108
Phrom Khiri, Nakhon Si Thammarat	0	0.389908	0	0.00116108
Tan Ta Khao, Trang	0	0.365826	0	0.00116108
Kantang, Trang	0	0.357798	0	0.00116108
Pa Phayom, Phatthalung	0	0.348624	0	0.00116108
Khlong Hoi Khong, Songkhla	0	0.240826	0	0.00116108
Kuraburi, Phang Nga	0	0.205275	0	0.00116108
Pak Phra Yoon, Phatthalung	0	0.204128	0	0.00116108
Wang Wiset, Trang	0	0.202982	0	0.00116108
Pipoon, Nakhon Si Thammarat	0	0.198394	0	0.00116108
Thung Wa, Satun	0	0.174312	0	0.00116108
Nipit Tam, Nakhon Si Thammarat	0	0.0905963	0	0.00116108
Kapong, Phang Nga	0	0.0493119	0	0.00116108
Ruea Sao, Narathiwat	0	0.00114679	0	0.00116108
Tak Fah, Nakhon Sawan	0	0.168578	0	0.00116108
Sam Ngao, Tak	0	0.00229358	0	0.00116108
Serm Ngam, Lampang	0	0.0149083	0	0.00116108
Suk Sam Ran, Ranong	0	0.207569	0	0.00116108
Chamni, Buriram	0	0.00802752	0	0.00116108
Ban Laem, Phetchaburi	0	0.413991	0	0.00116108
Sri Narong, Surin	0	0.251147	0	0.00116108
Wiang Haeng, Chiang Mai	0	0.115826	0	0.00116108
Betong, Yala	0	0.00344037	0	0.00116108
Saba Yoi, Songkhla	0	0.00114679	0	0.00116108
Non Narai, Surin	0	0.47133	0	0.00116108
Medi, Roi Et	0	0.00344037	0	0.00116108
Phon Sai, Roi Et	0	0.00229358	0	0.00116108
Chiang Kwan, Roi Et	0	0.00114679	0	0.00116108
Don Mod Daeng, Ubon Ratchathani	0	0.0137615	0	0.00116108
Chang Khlang, Nakhon Si Thammarat	0	0.00229358	0	0.00116108
Tha Pla, Uttaradit	0	0.149083	0	0.00116108
Nong Don, Saraburi	0	0.0194954	0	0.00116108
Nong Mamong, Chainat	0	0.114679	0	0.00116108
