# Supplementary material for: Prediction of the spread of African swine fever through pig and carcass movements in Thailand using a network analysis and diffusion model
Source: PeerJ. 2023 May 9;11:e15359. doi: 10.7717/peerj.15359 (PMC10178211; doi:10.7717/peerj.15359)
Supplement: Supplemental Information 3 [file peerj-11-15359-s003.txt]

#List of cutpoints in live pig movement network at district-level
1. Nong Muang District, Lopburi Province
2. Makham District, Chanthaburi Province
3. Sanam Chai Khet District, Chachoengsao Province
4. Bo Thong District, Chonburi Province
5. Khao Saming District, Trat Province
6. Klaeng District, Rayong Province
7. Phuak Daeng District, Rayong Province
8. Khon Buri District, Nakhon Ratchasima Province
9. Dan Khun Thot District, Nakhon Ratchasima Province
10. Huai Khwang District, Nakhon Ratchasima Province
11. Nong Boonmak District, Nakhon Ratchasima Province
12. Khu Mueang District, Buriram Province
13. SawangWeerawong District, Ubon Ratchathani
14. Mueang Mukdahan District, Mukdahan Province
15. Chiang Dao District, Chiang Mai
16. Mae Taeng District, Chiang Mai
17. Fang District, Chiang Mai Province
18. Phrao District, Chiang Mai
19. Doi Lo District, Chiang Mai
20. Mae Tha District, Lamphun Province
21. Ban Hong District, Lamphun Province
22. Pa Sang District, Lamphun Province
23. Ban Thi District, Lamphun Province
24. Mueang Tak District, Tak Province
25. Mae Ramat District, Tak Province
26. Chon Dan District, Phetchabun Province
27. Si Thep District, Phetchabun Province
28. Mueang Nakhon Pathom District, Nakhon Pathom Province
29. Kamphaeng Saen District, Nakhon Pathom Province
30. Bang Lane District, Nakhon Pathom Province
31. Sampran District, Nakhon Pathom Province
32. Mueang Prachuap Khiri Khan District, Prachuap Khiri Khan Province
33. Thap Sakae District, Prachuap Khiri Khan Province
34. Chom Bueng District, Ratchaburi Province
35. Mueang Ranong District, Ranong Province
36. Bang Kaeo District, Phatthalung Province
37. Ban Mo District, Saraburi Province
38. U Thong District, Suphan Buri Province
39. Chaiyo District, Ang Thong Province
40. Bang Khla District, Chachoengsao Province
41. Mueang Chachoengsao District, Chachoengsao Province
42. Phanom Sarakham District, Chachoengsao Province
43. Amphoe Phang Yao, Chachoengsao Province
44. Mueang Sa Kaeo District, Sa Kaeo Province
45. Wattana Nakhon District, Sa Kaeo Province
46. Noen Saga District, Chaiyaphum Province
47. Mueang Nakhon Ratchasima District, Nakhon Ratchasima Province
48. Chokchai District, Nakhon Ratchasima Province
49. Non Thai District, Nakhon Ratchasima Province
50. Non Sung District, Nakhon Ratchasima Province
51. Pratai District, Nakhon Ratchasima Province
52. Chum Phuang District, Nakhon Ratchasima Province
53. Sikhio District, Nakhon Ratchasima Province
54. Pak Chong District, Nakhon Ratchasima Province
55. Nang Rong District, Buriram Province
56. Mueang Yasothon District, Yasothon Province
57. Sai Mul District, Yasothon Province
58. Leung Nok Tha District, Yasothon Province
59. Warin Chamrap District, Ubon Ratchathani
60. Don Mod Daeng District, Ubon Ratchathani
61. Nong Rua District, Khon Kaen Province
62. Nam Phong District, Khon Kaen Province
#List of cutpoints in carcass movement network at district-level
1. Bang Yai District, Nonthaburi Province
2. Khlong Luang District, Pathum Thani Province
3. Lat Lum Kaeo District, Pathum Thani Province
4. Wang Noi District, Ayutthaya Province
5. Bang Khla District, Chachoengsao Province
6. Mueang Chachoengsao District, Chachoengsao Province
7. Phanom Sarakham District, Chachoengsao Province
8. Bo Thong District, Chonburi Province
9. Koh Chan District, Chonburi Province
10. Khao Saming District, Trat Province
11. Phuak Daeng District, Rayong Province
12. Mueang Samut Prakan District, Samut Prakan Province
13. Mueang Nakhon Ratchasima District, Nakhon Ratchasima Province
14. Mueang District, Surin Province
15. Mueang Ubon Ratchathani District, Ubon Ratchathani
16. Det Udom District, Ubon Ratchathani
17. Warin Chamrap District, Ubon Ratchathani
18. Nam Khun District, Ubon Ratchathani
19. Phra Yuen District, Khon Kaen Province
20. Mueang Khon Kaen District, Khon Kaen Province
21. Mueang Udon Thani District, Udon Thani Province
22. Chiang Dao District, Chiang Mai
23. Doi Saket District, Chiang Mai
24. Fang District, Chiang Mai Province
25. Mae Aye District, Chiang Mai
26. San Kamphaeng District, Chiang Mai
27. Hod District, Chiang Mai
