# Supplementary material for: Prediction of the spread of African swine fever through pig and carcass movements in Thailand using a network analysis and diffusion model
Source: PeerJ. 2023 May 9;11:e15359. doi: 10.7717/peerj.15359 (PMC10178211; doi:10.7717/peerj.15359)
Supplement: Supplemental Information 4 [file peerj-11-15359-s004.txt]

########edgelist with attribute converts to matrix#######
#read Thai
Sys.setlocale(locale="Thai")
data<-read.table(file.choose(),header=T,fill=T)
#remove attribute
data<-data[,-(3:6)]
head(data)
#converts to matrix
library(igraph)
n<-as.matrix(get.adjacency(graph.data.frame(data)))
#call for imported network properties
n
#write matrix table to csv.file @my document
write.table(n,file="datamod.csv",sep=",")
#plotting test
network<-graph_from_adjacency_matrix(n,mode="directed",diag=T)
plot(network,vertex.size=5)
#remove objects
rm(list=ls())
##########SNA###################
#import data
data001<-read.table(file.choose(),header=T,fill=T)
#read Thai
Sys.setlocale(locale="Thai")
head(data001)
#remove excess columns
data001mod<-data001[,c(-3,-4,-5,-6)]
head(data001mod)
#edgelist to matrix
library(igraph)
library(readr)
#create graph
#need 2 files, 1.node list, 2.node attribute
#data001=edgelist with attribute
#data001mod=edgelist without attribute
#data001nodes=node list
#d=filename of edge list with/without attribute
#vertices=file of list of actors or list of all nodes
data001nodes<-read.table(file.choose(),header=T,fill=T)
network<-graph_from_data_frame(d=data001mod,vertices=data001nodes,directed=T)
plot(network)
#plot with attribute in edge list >> e.g., l3 + l4 (variable name=s)
E(network)$color<-ifelse(E(network)$s == "l3","red",
	ifelse(E(network)$s == "l4","green","black"))
plot(network)
#plot with attribute in node list (if have)
V(network)$color <- ifelse(V(network)$variablename == "xxxx", "node color",
                         ifelse(V(network)$variablename == "xxxx", "node color",
                                "node color for remaining"))
plot(network)
#legend
plot(network, vertex.frame.color="white")
legend("bottomright", c("node attribute","node attribute", "node attribute"), pch=21,
  col="#777777", pt.bg=c("gold","grey","lightblue"), pt.cex=2, cex=.8)
legend("topleft", c("edge attribute","edge attribute", "edge attribute"), 
       col=c("green","black","orange"), lty=1, cex=.8)
#centrality
degree(network,mode="all",loop=TRUE,normalized=TRUE)
degree_distribution(network,cuulative=FALSE)
closeness(network, mode="all",normalized=T)
betweenness(network,directed=T,normalized=T)
#keyplayer packages
library(keyplayer)
#diffusion measures player?€?s ability to disseminate information through all the possible paths,T=number of iteration; 10
diffusion(adj.matrix,T=ncol(adj.matrix))
#fragment measures the extent of fragmentation of a network after a set of nodes is removed from the network,M=infinite of max. geodesic distance,binary is FALSE means edge values consider,large is compute method for large network,
fragment(adj.matrix,M=Inf, binary=FALSE, large=TRUE)
#sna packages
network.cutpoint<-cutpoints(network,mode="digraph",connected=c("strong","weak","recursive"),return.indicator=TRUE)
gplot(network,vertex.col=2+network.cutpoint)
#########Degree and Power Law############
#plot histogram and powerlaw checking
data<-read.table(file.choose(),header=T)
data=X003_deg
attach(data)
head(data)
par(mfrow=c(1,2))
#histogram
hist(data$Degree)
#power law checking
library(poweRlaw)
m_bl=conpl$new(data$Degree)
(est=estimate_xmin(m_bl))
m_bl$setXmin(est)
plot(m_bl)
lines(m_bl,col=2)
##############Diffusion Model############
#diffusion model using netdiffueR
library(netdiffuseR)
set.seed(09)
#live-animal+district
networkLD <- rdiffnet(861, 50, "random", seed.p.adopt = .1,
                        seed.graph = "scale-free",
                        rewire=TRUE,
                        threshold.dist = function(x) 0.5)
summary(networkLD)
plot_diffnet(networkLD,slices=c(1,2,3,4,5,6,7,8,9,10,11,12,13,14,15,16,17,18,19,20,21,22,23,24,25,26,27,28,29,30))
plot_threshold(networkLD,directed=TRUE)
plot_adopters(networkLD)

#carcass+district
networkCD <- rdiffnet(873, 50, "random", seed.p.adopt = .1,
                        seed.graph = "scale-free",
                        rewire=TRUE,
                        threshold.dist = function(x) 0.36)
summary(networkCD)
plot_diffnet(networkCD,slices=c(1,2,3,4,5,6,7,8,9,10,11,12,13,14,15,16,17,18,19,20,21,22,23,24,25,26,27,28,29,30))
plot_threshold(networkCD,directed=TRUE)
plot_adopters(networkCD)
#live-animal+province
networkLP <- rdiffnet(77, 30, "random", seed.p.adopt = .7,
                        seed.graph = "small-world",
                        rewire=TRUE,
                        threshold.dist = function(x) 0.5)
summary(networkLP)
plot_diffnet(networkLP,slices=c(1,2,3,4,5,6,7,8,9,10,11,12,13,14,15,16,17,18,19,20,21,22,23,24,25,26,27,28,29,30))
plot_threshold(networkLP,directed=TRUE)
plot_adopters(networkLP)
#carcass+province
networkCP <- rdiffnet(77, 30, "random", seed.p.adopt = .7,
                        seed.graph = "small-world",
                        rewire=TRUE,
                        threshold.dist = function(x) 0.36)
summary(networkCP)
plot_diffnet(networkCP,slices=c(1,2,3,4,5,6,7,8,9,10,11,12,13,14,15,16,17,18,19,20,21,22,23,24,25,26,27,28,29,30))
plot_threshold(networkCP,directed=TRUE)
plot_adopters(networkCP)
##########END##############
