# Supplementary material for: Prediction of the spread of African swine fever through pig and carcass movements in Thailand using a network analysis and diffusion model
Source: PeerJ. 2023 May 9;11:e15359. doi: 10.7717/peerj.15359 (PMC10178211; doi:10.7717/peerj.15359)
Supplement: Supplemental Information 7 [file peerj-11-15359-s007.xlsx]

## Sheet: from qnaire
Q2	Q3	Q4	Q5	Q6	Q7	Q8	Q9	Q10	Q11	Q12	Q13	Q14	Q15	Q16	Q17	Q18	Q19	Q20	Q21	Q22	Q23
Sale representative for veterinary drug/product/feed	21	Ratchaburi	many	Yes	all farms	unsure	unsure	Nongkai		movement control	Destroy, burn, bury.	uneffective	pig selling point in farm	no	unsure	unsure	high sufficient	a few	yes	no	agree
Sale representative for veterinary drug/product/feed	18	Nakhon	unsure	Yes	farm with less biosecurity/without biosecurity	no	yes	no	farmers and DLD staff are very attentive for disease monitoring and surveillance	movement control	1 Destroy all pigs on the farm and bury them inside the farm.	effective	fattening pig farm	no	no	unsure	most sufficient	unsure	unsure	yes	agree
Sale representative for veterinary drug/product/feed	15	Ratchaburi	unsure	Yes	farm with less biosecurity/without biosecurity	no	yes	no	build surveillance networks	isolation	2 Do not move pigs within a 5 km radius until they are checked that there is no infection.	uneffective	farm with less biosecurity	no	no	unsure	less sufficient	many	yes	yes	agree
University staff	15	Lumpoon	no	Yes	backyard	no	unsure	no		Strict notices issued by DLD	3 Notify the relevant authorities as soon as possible to take over.	effective	farm with less biosecurity, slaughterhouse	no	no	no	high sufficient	unsure	no	yes	agree
Veterinarian	1	Ratchaburi	few	Yes	backyard	no	unsure	no		biosecurity	4. Compensation is required for farmers to cooperate with the government.	effective	contaminated worker	no	no	no	high sufficient	negligible	no	unsure	agree
Sale representative for veterinary drug/product/feed	10	Ratchaburi	few	Yes	all farms	no	yes	no		biosecurity	Strictly in Biosecurity, split between on farm and off farm.	unsure	slaughterhouse	unsure	unsure	unsure	most sufficient	unsure	unsure	yes	agree
Sale representative for veterinary drug/product/feed	40	Chonburi	no	Yes	backyard	no	unsure	Nongkai		monitoring	Quick, quick, quick. Properly reciprocated, properly destroyed.	most effective	farm with less biosecurity	unsure	unsure	unsure	most sufficient	unsure	yes	yes	agree
Sale representative for veterinary drug/product/feed	4.6	Suphanburi	unsure	Yes	backyard	no	unsure	no	real time PCR	movement control and biosecurity	Shore or destroy dead pigs.	effective	farm with less biosecurity	no	no	no	low sufficient	negligible	yes	unsure	agree
University staff	17	Chonburi	few	Yes	backyard	no	unsure	no	unsure	biosecurity	Destroy and compensate	effective	waste from ratial food, slaughterhouse	no	no	yes	moderate	a few	yes	yes	agree
Sale representative for veterinary drug/product/feed	13	Chonburi	few	Yes	farm with less biosecurity/without biosecurity	no	unsure	no	use news from social media	movement control	Destroy, don't move.	maybe	slaughterhouse	no	no	no	most sufficient	many	no	unsure	agree
University staff	5	Nakhon Pathom	unsure	Yes	backyard	unsure	unsure	no		movement control	Confirm the result, destroy the carcass, refrain from moving pigs.	maybe	farm with less biosecurity	no	unsure	unsure	moderate	unsure	unsure	yes	agree
DLD officer	3	Saraburi	few	Yes	farm with less biosecurity/without biosecurity	no	yes	no	passive surveillance system	biosecurity	1. Breaking	effective	fattening pig farm	unsure	no	no	high sufficient	negligible	yes	no	agree
DLD officer	7	Nongkai	no	Yes	backyard	no	yes	no	passive surveillance system	biosecurity	2. Do not move both people and sick animals on the farm.	maybe	farm with less biosecurity	no	no	no	most sufficient	many	no	yes	agree
University staff	13	Ratchaburi	many	Yes	farm with less biosecurity/without biosecurity	no	unsure	no		movement control	Destroy all sick pigs and have partial compensation.	most effective	slaughterhouse	no	unsure	unsure	most sufficient	a few	yes	yes	agree
DLD officer	26	Nongkai	few	Yes	farm with less biosecurity/without biosecurity	no	yes	no	use news from social media	biosecurity	Removal and destruction of pigs	effective	farm with less biosecurity	no	no	no	high sufficient	negligible	yes	yes	agree
Farmer	16	Nakhonsrithammarat	unsure	Yes	farm with less biosecurity/without biosecurity	no	unsure	Ubonratchathani		education all stakeholder	Destroy the carcass.	maybe	slaughterhouse	unsure	unsure	unsure	most sufficient	unsure	yes	unsure	agree
Farmer	23	Nakhonratchasima	few	Yes	farm with less biosecurity/without biosecurity	no	yes	no	use news from social media	biosecurity	destroy	most effective	slaughterhouse, pig selling point in farm	no	no	no	moderate	many	yes	unsure	agree
Veterinarian	9	Suphanburi	no	Yes	farm with less biosecurity/without biosecurity	no	yes	no	build surveillance networks	biosecurity	Condemn	effective	pig selling point in farm	no	no	no	most sufficient	a few	no	yes	agree
Sale representative for veterinary drug/product/feed	2	Bangkok	no	Yes	all farms	unsure	yes	Bangkok		movement control	Clarify the need to destroy pigs with farmers and find values to help farmers and restore their careers.			no	unsure	unsure	low sufficient	unsure	yes	yes	agree
Sale representative for veterinary drug/product/feed	32	Ratchaburi	few	Yes	backyard	no	unsure	no	build surveillance networks	movement control		unsure	slaughterhouse, border of the country	no	unsure	unsure	most sufficient	many	yes	yes	agree
Sale representative for veterinary drug/product/feed	7	Ratchaburi	no	Yes	farm with less biosecurity/without biosecurity	no	unsure	no	unsure	movement control	Notify livestock agencies	effective	slaughterhouse	unsure	no	unsure	moderate	negligible	yes	yes	agree
Sale representative for veterinary drug/product/feed	30	Chonburi	few	Yes	farm with less biosecurity/without biosecurity	no	unsure	no		border control	Zone designation and prohibition of movement, as well as surveying and destroying pigs in the zones of disease.	effective	slaughterhouse	no	no	no	moderate	a few	yes		agree
Sale representative for veterinary drug/product/feed	16	Chonburi	few	Yes	farm with less biosecurity/without biosecurity	no	unsure	no		movement control	Just do it.	maybe	pig selling point in farm	no	no	unsure	high sufficient	many	yes	yes	agree
DLD officer	6	Nongkai	few	Yes	all farms	no	unsure	no		biosecurity	Border/International Airport Detection	effective	farm with less biosecurity	unsure	no	no	high sufficient	a few	yes	yes	agree
